# Supplementary material for: A novel pseudoderivative-based mutation operator for real-coded adaptive genetic algorithms
Source: F1000Res. 2013 Nov 19;2:139. Originally published 2013 Jun 11. [Version 2] doi: 10.12688/f1000research.2-139.v2 (PMC3924953; doi:10.12688/f1000research.2-139.v2)
Supplement: Accuracies, run times, and statistics for genetic algorithms with various mutation rates solving the N-queens problem. — In the nqueensnomut, nqueensconstmut, and nqueenssigmoid tabs, the end heuristic (number of queens attacking each other on the board, with 0 m) found by that genetic algorithm is displayed along with the time the algorithm took to converge to that solution (in generations). In the stats tabs, t-tests are run to compare the accuracies and convergence generations among the different mutation rate genetic algorithms. Key: mut rate: mutation rate, converg: convergence (generations), end h (end heuristic) nomut: no mutation, constmut, constant mutation. [file f1000research-2-2353-s0002.tgz]

Archive with 1 entries (1 files):
- Copy_of_Data_N_queens.xls
