# Supplementary material for: A novel pseudoderivative-based mutation operator for real-coded adaptive genetic algorithms
Source: F1000Res. 2013 Nov 19;2:139. Originally published 2013 Jun 11. [Version 2] doi: 10.12688/f1000research.2-139.v2 (PMC3924953; doi:10.12688/f1000research.2-139.v2)
Supplement: Accuracies, run times, and statistics for genetic algorithms with various mutation rates solving the N-queens problem. — In the nqueensnomut, nqueensconstmut, and nqueenssigmoid tabs, the end heuristic (number of queens attacking each other on the board, with 0 m) found by that genetic algorithm is displayed along with the time the algorithm took to converge to that solution (in generations). In the stats tabs, t-tests are run to compare the accuracies and convergence generations among the different mutation rate genetic algorithms. Key: mut rate: mutation rate, converg: convergence (generations), end h (end heuristic) nomut: no mutation, constmut, constant mutation. [file f1000research-2-2353-s0002.tgz › Copy_of_Data_N_queens.xls]

## Sheet: nqueensnomut
trials	end h	converg	mutrate	accuracy	converg (actual)
6	-4	0	0	0	100000
6	-4	0	0	0	100000
6	-4	8	0	0	100000
6	-4	0	0	0	100000
6	-5	0	0	0	100000
6	-4	7	0	0	100000
6	-4	0	0	0	100000
6	-3	0	0	0	100000
6	-6	0	0	0	100000
6	-5	0	0	0	100000
6	-4	0	0	0	100000
6	-4	0	0	0	100000
6	-4	0	0	0	100000
6	-5	5	0	0	100000
6	-4	0	0	0	100000
6	-4	0	0	0	100000
6	-4	0	0	0	100000
6	-4	0	0	0	100000
6	-5	0	0	0	100000
6	-4	3	0	0	100000
6	-4	0	0	0	100000
6	-4	0	0	0	100000
6	-4	0	0	0	100000
6	-6	0	0	0	100000
6	-4	0	0	0	100000
6	-4	0	0	0	100000
6	-4	0	0	0	100000
6	-4	0	0	0	100000
6	-4	0	0	0	100000
6	-4	0	0	0	100000
6	-3	0	0	0	100000
6	-4	0	0	0	100000
6	-3	0	0	0	100000
6	-4	0	0	0	100000
6	-4	0	0	0	100000
6	-3	0	0	0	100000
6	-4	0	0	0	100000
6	-3	5	0	0	100000
6	-4	0	0	0	100000
6	-4	0	0	0	100000
6	-5	0	0	0	100000
6	-5	0	0	0	100000
6	-3	0	0	0	100000
6	-7	0	0	0	100000
6	-4	0	0	0	100000
6	-4	0	0	0	100000
6	-3	0	0	0	100000
6	-4	20	0	0	100000
6	-4	0	0	0	100000
6	-4	0	0	0	100000
6	-4	0	0	0	100000
6	-2	0	0	0	100000
6	-3	0	0	0	100000
6	-3	0	0	0	100000
6	-4	0	0	0	100000
6	-4	0	0	0	100000
6	-3	0	0	0	100000
6	-4	0	0	0	100000
6	-4	0	0	0	100000
6	-4	0	0	0	100000
6	-4	2	0	0	100000
6	-5	0	0	0	100000
6	-3	0	0	0	100000
6	-2	0	0	0	100000
6	-4	0	0	0	100000
6	-3	10	0	0	100000
6	-3	0	0	0	100000
6	-4	0	0	0	100000
6	-4	1	0	0	100000
6	-3	0	0	0	100000
6	-5	0	0	0	100000
6	-3	29	0	0	100000
6	-4	0	0	0	100000
6	-5	0	0	0	100000
6	-3	0	0	0	100000
6	-4	0	0	0	100000
6	-3	6	0	0	100000
6	-3	1	0	0	100000
6	-4	0	0	0	100000
6	-4	0	0	0	100000
6	-4	0	0	0	100000
6	-5	0	0	0	100000
6	-4	0	0	0	100000
6	-3	0	0	0	100000
6	-4	0	0	0	100000
6	-1	49	0	0	100000
6	-3	0	0	0	100000
6	-8	0	0	0	100000
6	-4	0	0	0	100000
6	-4	0	0	0	100000
6	-4	4	0	0	100000
6	-4	0	0	0	100000
6	-3	0	0	0	100000
6	-4	8	0	0	100000
6	-3	18	0	0	100000
6	-5	21	0	0	100000
6	-4	0	0	0	100000
6	-4	0	0	0	100000
6	-4	4	0	0	100000
6	-4	0	0	0	100000
6	-4	0	0	0	100000
6	-9	0	0	0	100000
6	-5	0	0	0	100000
6	-6	3	0	0	100000
6	-4	0	0	0	100000
6	-3	0	0	0	100000
6	-2	21	0	0	100000
6	-7	0	0	0	100000
6	-4	0	0	0	100000
6	-4	0	0	0	100000
6	-4	0	0	0	100000
6	-4	0	0	0	100000
6	-4	0	0	0	100000
6	-4	0	0	0	100000
6	-3	0	0	0	100000
6	-3	0	0	0	100000
6	-5	0	0	0	100000
6	-7	0	0	0	100000
6	-5	0	0	0	100000
6	-5	0	0	0	100000
6	-5	0	0	0	100000
6	-3	16	0	0	100000
6	-3	40	0	0	100000
6	-6	0	0	0	100000
6	-5	0	0	0	100000
6	-4	0	0	0	100000
6	-3	0	0	0	100000
6	-4	0	0	0	100000
6	-4	0	0	0	100000
6	-4	2	0	0	100000
6	-4	0	0	0	100000
6	-3	0	0	0	100000
6	-4	0	0	0	100000
6	-4	0	0	0	100000
6	-3	0	0	0	100000
6	-3	6	0	0	100000
6	-5	0	0	0	100000
6	-4	0	0	0	100000
6	-5	0	0	0	100000
6	-4	0	0	0	100000
6	-4	2	0	0	100000
6	-4	0	0	0	100000
6	-4	0	0	0	100000
6	-5	0	0	0	100000
6	-4	13	0	0	100000
6	-6	0	0	0	100000
6	-2	17	0	0	100000
6	-5	0	0	0	100000
6	-4	0	0	0	100000
6	-5	0	0	0	100000
6	-3	0	0	0	100000
6	-3	0	0	0	100000
6	-4	0	0	0	100000
6	-4	0	0	0	100000
6	-4	0	0	0	100000
6	-3	8	0	0	100000
6	-3	0	0	0	100000
6	-3	0	0	0	100000
6	-4	0	0	0	100000
6	-4	0	0	0	100000
6	-4	0	0	0	100000
6	-5	0	0	0	100000
6	-5	0	0	0	100000
6	-5	0	0	0	100000
6	-9	0	0	0	100000
6	-4	0	0	0	100000
6	-4	5	0	0	100000
6	-4	0	0	0	100000
6	-3	0	0	0	100000
6	-4	0	0	0	100000
6	-5	0	0	0	100000
6	-4	0	0	0	100000
6	-5	0	0	0	100000
6	-5	0	0	0	100000
6	-3	0	0	0	100000
6	-4	0	0	0	100000
6	-6	0	0	0	100000
6	-5	0	0	0	100000
6	-4	0	0	0	100000
6	-3	66	0	0	100000
6	-2	6	0	0	100000
6	-4	9	0	0	100000
6	-4	0	0	0	100000
6	-4	3	0	0	100000
6	-4	0	0	0	100000
6	-4	0	0	0	100000
6	-4	39	0	0	100000
6	-4	3	0	0	100000
6	-5	0	0	0	100000
6	-5	0	0	0	100000
6	-3	0	0	0	100000
6	-5	0	0	0	100000
6	-4	0	0	0	100000
6	-5	0	0	0	100000
6	-4	0	0	0	100000
6	-3	0	0	0	100000
6	-4	0	0	0	100000
6	-4	0	0	0	100000
6	-4	0	0	0	100000
6	-4	0	0	0	100000
				0

## Sheet: nqueensconstmut
trials	end h	converg	mutrate	accuracy	converg (actual)
6	0	380	0.2	0.005	380
6	0	2383	0.2	0.005	2383
6	0	795	0.2	0.005	795
6	-3	57	0.2	0	100000
6	-3	195	0.2	0	100000
6	-4	79	0.2	0	100000
6	0	9098	0.2	0.005	9098
6	-1	118	0.2	0	100000
6	0	162	0.2	0.005	162
6	0	1043	0.2	0.005	1043
6	-1	0	0.2	0	100000
6	-3	162	0.2	0	100000
6	-5	93	0.2	0	100000
6	-3	23	0.2	0	100000
6	-1	40	0.2	0	100000
6	0	111	0.2	0.005	111
6	0	2246	0.2	0.005	2246
6	-3	94	0.2	0	100000
6	0	371	0.2	0.005	371
6	0	508	0.2	0.005	508
6	0	6662	0.2	0.005	6662
6	0	2407	0.2	0.005	2407
6	-3	86	0.2	0	100000
6	0	258	0.2	0.005	258
6	0	536	0.2	0.005	536
6	0	188	0.2	0.005	188
6	0	108	0.2	0.005	108
6	-1	19	0.2	0	100000
6	-3	1844	0.2	0	100000
6	0	11048	0.2	0.005	11048
6	-1	1383	0.2	0	100000
6	0	38071	0.2	0.005	38071
6	-3	81	0.2	0	100000
6	-1	178	0.2	0	100000
6	-1	72	0.2	0	100000
6	-3	158	0.2	0	100000
6	0	111	0.2	0.005	111
6	0	275	0.2	0.005	275
6	0	1007	0.2	0.005	1007
6	0	5986	0.2	0.005	5986
6	0	2235	0.2	0.005	2235
6	0	331	0.2	0.005	331
6	-1	69	0.2	0	100000
6	0	1205	0.2	0.005	1205
6	0	6760	0.2	0.005	6760
6	0	80062	0.2	0.005	80062
6	0	47	0.2	0.005	47
6	0	223	0.2	0.005	223
6	-4	154	0.2	0	100000
6	0	43	0.2	0.005	43
6	0	564	0.2	0.005	564
6	-1	225	0.2	0	100000
6	-2	44	0.2	0	100000
6	0	137	0.2	0.005	137
6	0	487	0.2	0.005	487
6	0	791	0.2	0.005	791
6	-1	130	0.2	0	100000
6	0	79765	0.2	0.005	79765
6	-3	51	0.2	0	100000
6	0	95097	0.2	0.005	95097
6	0	128	0.2	0.005	128
6	-5	24	0.2	0	100000
6	-1	45	0.2	0	100000
6	0	2891	0.2	0.005	2891
6	0	92	0.2	0.005	92
6	0	109	0.2	0.005	109
6	0	34819	0.2	0.005	34819
6	-1	0	0.2	0	100000
6	-7	1568	0.2	0	100000
6	-1	32	0.2	0	100000
6	0	28159	0.2	0.005	28159
6	-3	66	0.2	0	100000
6	-7	112	0.2	0	100000
6	-3	34	0.2	0	100000
6	0	83	0.2	0.005	83
6	-2	220	0.2	0	100000
6	-1	81	0.2	0	100000
6	-3	146	0.2	0	100000
6	0	1226	0.2	0.005	1226
6	-5	149	0.2	0	100000
6	-1	141	0.2	0	100000
6	-7	108	0.2	0	100000
6	-1	64	0.2	0	100000
6	0	184	0.2	0.005	184
6	-2	44	0.2	0	100000
6	0	397	0.2	0.005	397
6	-2	41	0.2	0	100000
6	-3	53	0.2	0	100000
6	0	344	0.2	0.005	344
6	0	93	0.2	0.005	93
6	-4	90	0.2	0	100000
6	0	199	0.2	0.005	199
6	-5	15	0.2	0	100000
6	-3	125	0.2	0	100000
6	-2	40	0.2	0	100000
6	-4	47	0.2	0	100000
6	0	2415	0.2	0.005	2415
6	0	1027	0.2	0.005	1027
6	0	217	0.2	0.005	217
6	0	141	0.2	0.005	141
6	-4	99	0.2	0	100000
6	0	218	0.2	0.005	218
6	-1	104	0.2	0	100000
6	-2	77	0.2	0	100000
6	0	64078	0.2	0.005	64078
6	-4	92	0.2	0	100000
6	0	523	0.2	0.005	523
6	-1	478	0.2	0	100000
6	0	1690	0.2	0.005	1690
6	-5	126	0.2	0	100000
6	0	556	0.2	0.005	556
6	-1	29	0.2	0	100000
6	-1	100	0.2	0	100000
6	0	732	0.2	0.005	732
6	0	154	0.2	0.005	154
6	0	223	0.2	0.005	223
6	0	30022	0.2	0.005	30022
6	0	90	0.2	0.005	90
6	-2	191	0.2	0	100000
6	-1	35	0.2	0	100000
6	-7	34	0.2	0	100000
6	-3	45	0.2	0	100000
6	0	58	0.2	0.005	58
6	0	1600	0.2	0.005	1600
6	0	67482	0.2	0.005	67482
6	0	88	0.2	0.005	88
6	0	2467	0.2	0.005	2467
6	0	1457	0.2	0.005	1457
6	0	58	0.2	0.005	58
6	0	1937	0.2	0.005	1937
6	-4	86	0.2	0	100000
6	0	8956	0.2	0.005	8956
6	-2	667	0.2	0	100000
6	-3	55	0.2	0	100000
6	-2	211	0.2	0	100000
6	0	320	0.2	0.005	320
6	0	75	0.2	0.005	75
6	0	214	0.2	0.005	214
6	0	1183	0.2	0.005	1183
6	-1	57	0.2	0	100000
6	0	256	0.2	0.005	256
6	0	1008	0.2	0.005	1008
6	-1	236	0.2	0	100000
6	0	127	0.2	0.005	127
6	-1	1241	0.2	0	100000
6	-1	20	0.2	0	100000
6	0	153	0.2	0.005	153
6	-5	7937	0.2	0	100000
6	0	1212	0.2	0.005	1212
6	0	319	0.2	0.005	319
6	0	40	0.2	0.005	40
6	-1	1389	0.2	0	100000
6	0	1201	0.2	0.005	1201
6	0	332	0.2	0.005	332
6	0	913	0.2	0.005	913
6	-3	70	0.2	0	100000
6	-1	568	0.2	0	100000
6	0	1100	0.2	0.005	1100
6	-2	16	0.2	0	100000
6	0	227	0.2	0.005	227
6	0	189	0.2	0.005	189
6	0	192	0.2	0.005	192
6	0	37	0.2	0.005	37
6	0	5859	0.2	0.005	5859
6	0	789	0.2	0.005	789
6	0	1338	0.2	0.005	1338
6	-3	69	0.2	0	100000
6	-4	47	0.2	0	100000
6	0	22164	0.2	0.005	22164
6	-3	71	0.2	0	100000
6	-4	77	0.2	0	100000
6	-8	58	0.2	0	100000
6	-7	0	0.2	0	100000
6	0	50	0.2	0.005	50
6	-3	113	0.2	0	100000
6	0	67	0.2	0.005	67
6	0	8242	0.2	0.005	8242
6	0	3618	0.2	0.005	3618
6	0	183	0.2	0.005	183
6	-6	51	0.2	0	100000
6	0	93361	0.2	0.005	93361
6	0	83	0.2	0.005	83
6	-1	38	0.2	0	100000
6	-1	105	0.2	0	100000
6	-4	30	0.2	0	100000
6	-5	73	0.2	0	100000
6	-1	39	0.2	0	100000
6	-3	40	0.2	0	100000
6	0	116	0.2	0.005	116
6	-1	108	0.2	0	100000
6	-5	207	0.2	0	100000
6	-1	78	0.2	0	100000
6	-3	693	0.2	0	100000
6	0	40245	0.2	0.005	40245
6	-3	194	0.2	0	100000
6	-1	77	0.2	0	100000
6	0	19447	0.2	0.005	19447
6	-7	48	0.2	0	100000
6	0	21182	0.2	0.005	21182
6	0	41	0.2	0.005	41
				0.535

## Sheet: nqueenssigmoid
trials	end h	converg	mutrate	accuracy	converg (actual)
0	0	0	0	0.005	0
6	0	8909	0	0.005	8909
6	0	129	0	0.005	129
6	0	376	0	0.005	376
6	0	63133	0	0.005	63133
6	0	17930	0	0.005	17930
6	0	6442	0	0.005	6442
6	0	9309	0	0.005	9309
6	0	28982	0	0.005	28982
6	0	8688	0	0.005	8688
6	0	18332	0	0.005	18332
6	0	26429	0	0.005	26429
6	0	38583	0	0.005	38583
6	0	3883	0	0.005	3883
6	-8	160	1	0	100000
6	0	4656	0	0.005	4656
6	0	21955	0	0.005	21955
6	0	21304	0	0.005	21304
6	0	1546	0	0.005	1546
6	-6	911	1	0	100000
6	0	85862	0	0.005	85862
6	-8	1480	1	0	100000
6	0	21881	0	0.005	21881
6	0	10000	0	0.005	10000
6	0	14508	0	0.005	14508
6	0	43508	0	0.005	43508
6	0	173	0	0.005	173
6	0	91638	0	0.005	91638
6	0	15191	0	0.005	15191
6	0	21998	0	0.005	21998
6	0	12951	0	0.005	12951
6	0	18438	0	0.005	18438
6	0	6260	0	0.005	6260
6	0	5069	0	0.005	5069
6	0	27	0	0.005	27
6	0	13649	0	0.005	13649
6	0	27653	0	0.005	27653
6	0	31506	0	0.005	31506
6	-11	1270	1	0	100000
6	0	8860	0	0.005	8860
6	0	29283	0	0.005	29283
6	0	32094	0	0.005	32094
6	0	2713	0	0.005	2713
6	0	11026	0	0.005	11026
6	0	1684	0	0.005	1684
6	0	7067	0	0.005	7067
6	0	10884	0	0.005	10884
6	0	4170	0	0.005	4170
6	0	17530	0	0.005	17530
6	0	5003	0	0.005	5003
6	0	1140	0	0.005	1140
6	0	48249	0	0.005	48249
6	0	12662	0	0.005	12662
6	0	15041	0	0.005	15041
6	0	7712	0	0.005	7712
6	0	21394	0	0.005	21394
6	0	515	0	0.005	515
6	0	787	0	0.005	787
6	0	12100	0	0.005	12100
6	0	3324	0	0.005	3324
6	0	7722	0	0.005	7722
6	-8	34	1	0	100000
6	0	28	0	0.005	28
6	0	70373	0	0.005	70373
6	0	2199	0	0.005	2199
6	0	17430	0	0.005	17430
6	0	40161	0	0.005	40161
6	0	2925	0	0.005	2925
6	0	174	0	0.005	174
6	0	26168	0	0.005	26168
6	0	11003	0	0.005	11003
6	0	47596	0	0.005	47596
6	0	3454	0	0.005	3454
6	0	72912	0	0.005	72912
6	0	18861	0	0.005	18861
6	0	18847	0	0.005	18847
6	0	44061	0	0.005	44061
6	0	10896	0	0.005	10896
6	0	19422	0	0.005	19422
6	0	5905	0	0.005	5905
6	0	19817	0	0.005	19817
6	0	18064	0	0.005	18064
6	0	11581	0	0.005	11581
6	0	2055	0	0.005	2055
6	0	5652	0	0.005	5652
6	0	23721	0	0.005	23721
6	0	14533	0	0.005	14533
6	0	10121	0	0.005	10121
6	0	23917	0	0.005	23917
6	0	29712	0	0.005	29712
6	0	4490	0	0.005	4490
6	0	30894	0	0.005	30894
6	0	28561	0	0.005	28561
6	0	72922	0	0.005	72922
6	0	2613	0	0.005	2613
6	0	79038	0	0.005	79038
6	0	20719	0	0.005	20719
6	0	5656	0	0.005	5656
6	0	80008	0	0.005	80008
6	0	1916	0	0.005	1916
6	0	47476	0	0.005	47476
6	0	80632	0	0.005	80632
6	0	25815	0	0.005	25815
6	0	50653	0	0.005	50653
6	0	4262	0	0.005	4262
6	0	250	0	0.005	250
6	0	81149	0	0.005	81149
6	0	60380	0	0.005	60380
6	0	42227	0	0.005	42227
6	0	6166	0	0.005	6166
6	0	6925	0	0.005	6925
6	0	2087	0	0.005	2087
6	-8	288	1	0	100000
6	0	5090	0	0.005	5090
6	0	37876	0	0.005	37876
6	0	14392	0	0.005	14392
6	0	7874	0	0.005	7874
6	0	782	0	0.005	782
6	0	14687	0	0.005	14687
6	0	31888	0	0.005	31888
6	0	1635	0	0.005	1635
6	0	1756	0	0.005	1756
6	0	929	0	0.005	929
6	0	19598	0	0.005	19598
6	0	356	0	0.005	356
6	0	3080	0	0.005	3080
6	0	1410	0	0.005	1410
6	0	39366	0	0.005	39366
6	0	9246	0	0.005	9246
6	0	7815	0	0.005	7815
6	0	33930	0	0.005	33930
6	-4	915	1	0	100000
6	0	41070	0	0.005	41070
6	0	11160	0	0.005	11160
6	0	77727	0	0.005	77727
6	0	55938	0	0.005	55938
6	0	25464	0	0.005	25464
6	0	15811	0	0.005	15811
6	0	5642	0	0.005	5642
6	0	34953	0	0.005	34953
6	0	1197	0	0.005	1197
6	0	712	0	0.005	712
6	0	32526	0	0.005	32526
6	0	53903	0	0.005	53903
6	0	1272	0	0.005	1272
6	0	10154	0	0.005	10154
6	0	2317	0	0.005	2317
6	0	50808	0	0.005	50808
6	0	8369	0	0.005	8369
6	0	21727	0	0.005	21727
6	0	27465	0	0.005	27465
6	0	12317	0	0.005	12317
6	0	49432	0	0.005	49432
6	0	11929	0	0.005	11929
6	0	25801	0	0.005	25801
6	0	73552	0	0.005	73552
6	0	17708	0	0.005	17708
6	0	5639	0	0.005	5639
6	0	38023	0	0.005	38023
6	-7	2461	1	0	100000
6	0	96806	0	0.005	96806
6	0	25031	0	0.005	25031
6	0	95061	0	0.005	95061
6	0	7374	0	0.005	7374
6	0	25980	0	0.005	25980
6	0	6605	0	0.005	6605
6	-5	3821	1	0	100000
6	0	32933	0	0.005	32933
6	0	6545	0	0.005	6545
6	0	24724	0	0.005	24724
6	0	21209	0	0.005	21209
6	0	37859	0	0.005	37859
6	0	17813	0	0.005	17813
6	0	55238	0	0.005	55238
6	0	26299	0	0.005	26299
6	0	20119	0	0.005	20119
6	0	9562	0	0.005	9562
6	0	2590	0	0.005	2590
6	0	25870	0	0.005	25870
6	0	12779	0	0.005	12779
6	0	29394	0	0.005	29394
6	0	26231	0	0.005	26231
6	0	32141	0	0.005	32141
6	0	61708	0	0.005	61708
6	0	28440	0	0.005	28440
6	0	21322	0	0.005	21322
6	0	2301	0	0.005	2301
6	0	221	0	0.005	221
6	0	13000	0	0.005	13000
6	0	15988	0	0.005	15988
6	0	7890	0	0.005	7890
6	0	21216	0	0.005	21216
6	0	13574	0	0.005	13574
6	0	25393	0	0.005	25393
6	0	92832	0	0.005	92832
6	0	20629	0	0.005	20629
6	0	1366	0	0.005	1366
6	0	9195	0	0.005	9195
6	0	5190	0	0.005	5190
6	0	40	0	0.005	40
				0.955
