# Supplementary material for: A novel pseudoderivative-based mutation operator for real-coded adaptive genetic algorithms
Source: F1000Res. 2013 Nov 19;2:139. Originally published 2013 Jun 11. [Version 2] doi: 10.12688/f1000research.2-139.v2 (PMC3924953; doi:10.12688/f1000research.2-139.v2)
Supplement: Accuracies, run times, and statistics for genetic algorithms with various mutation rates maximizing a 3D function. — In the 3dfloatnomut, 3dfloatconstmut, and 3dfloatsigmoid tabs, the maximum value found by that genetic algorithm is displayed along with the time the algorithm took to converge to that maximum (in generations). In the stats tabs, t-tests are run to compare the accuracies and convergence generations among the different mutation rate genetic algorithms. [file f1000research-2-2353-s0000.tgz]

Archive with 1 entries (1 files):
- Copy_of_Data_3D_Float__2_.xls
