# Supplementary material for: A novel pseudoderivative-based mutation operator for real-coded adaptive genetic algorithms
Source: F1000Res. 2013 Nov 19;2:139. Originally published 2013 Jun 11. [Version 2] doi: 10.12688/f1000research.2-139.v2 (PMC3924953; doi:10.12688/f1000research.2-139.v2)
Supplement: Accuracies, run times, and statistics for genetic algorithms with various mutation rates maximizing a 3D function. — In the 3dfloatnomut, 3dfloatconstmut, and 3dfloatsigmoid tabs, the maximum value found by that genetic algorithm is displayed along with the time the algorithm took to converge to that maximum (in generations). In the stats tabs, t-tests are run to compare the accuracies and convergence generations among the different mutation rate genetic algorithms. [file f1000research-2-2353-s0000.tgz › Copy_of_Data_3D_Float__2_.xls]

## Sheet: 3dfloatnomut
mut rate	x	y	max	converg	accuracy	converg (actual)
0	-0.236957	-0.693696	3.21151	2	0	100000
0	0.179848	1.78469	7.24123	4	0	100000
0	-0.755441	1.57477	4.45821	1	0	100000
0	1.57745	0.0311745	3.02357	0	0	100000
0	0.0303351	1.84306	7.11191	12	0	100000
0	1.13248	-0.136756	3.34379	8	0	100000
0	-0.649607	-0.75891	3.59132	0	0	100000
0	0.00726555	1.49448	7.99242	0	0	100000
0	-0.132787	1.7762	7.41902	0	0	100000
0	-0.203435	1.40867	7.37126	0	0	100000
0	-0.492913	1.14195	4.14236	10	0	100000
0	0.264425	1.49729	7.42526	3	0	100000
0	-0.197467	-0.510792	3.23463	2	0	100000
0	-0.0179405	1.61272	8.0991	5	0	100000
0	0.690149	1.68334	5.00573	18	0	100000
0	-0.386304	-0.500822	3.79116	7	0	100000
0	-0.0109149	1.49282	7.99127	0	0	100000
0	0.172543	1.24692	6.13295	0	0	100000
0	1.37543	0.0610017	3.51669	11	0	100000
0	0.914487	1.495	3.73198	3	0	100000
0	1.02798	-0.18331	2.95979	10	0	100000
0	-0.390512	1.41567	6.61567	12	0	100000
0	-0.271991	1.21162	5.69386	0	0	100000
0	-0.0548429	1.38175	7.46912	4	0	100000
0	-0.711163	1.48955	4.67695	0	0	100000
0	0.089234	1.28813	6.67542	6	0	100000
0	0.182719	1.62322	7.79877	11	0	100000
0	0.298194	1.79339	6.79542	7	0	100000
0	0.00886803	1.45948	7.87303	3	0	100000
0	0.557733	1.74295	5.67132	0	0	100000
0	0.0709011	1.29845	6.7911	0	0	100000
0	-0.442028	-0.371901	3.42208	12	0	100000
0	0.4695	1.34874	5.82128	0	0	100000
0	0.0324779	1.73943	7.71755	0	0	100000
0	-0.287702	1.46117	7.2973	1	0	100000
0	-0.156928	1.45777	7.71208	7	0	100000
0	0.0100844	1.21179	6.03413	5	0	100000
0	-0.000104257	1.58887	8.11447	0	0	100000
0	0.331958	1.64948	7.18223	8	0	100000
0	0.145278	1.87961	6.70493	3	0	100000
0	-0.2173	1.46179	7.56184	2	0	100000
0	0.129186	1.71793	7.68147	6	0	100000
0	-0.073568	1.48033	7.92527	1	0	100000
0	0.246824	1.60595	7.60026	0	0	100000
0	-0.0433742	1.69139	7.91352	1	0	100000
0	0.0989212	1.30938	6.8407	4	0	100000
0	-0.0921165	1.19892	5.90424	4	0	100000
0	-0.00193827	1.78161	7.50997	24	0	100000
0	1.33906	0.129651	3.50759	11	0	100000
0	1.05922	0.0427493	3.17543	1	0	100000
0	0.3663	1.31267	6.05114	10	0	100000
0	1.30401	-0.179232	3.48533	3	0	100000
0	-0.403535	1.68713	6.75389	6	0	100000
0	1.17102	-0.265407	3.25395	4	0	100000
0	0.0720756	1.81329	7.27539	12	0	100000
0	0.228156	1.65135	7.60635	0	0	100000
0	-0.190662	1.33025	6.91411	2	0	100000
0	0.311542	1.68583	7.18912	2	0	100000
0	-0.127179	1.51853	7.94793	0	0	100000
0	0.248838	1.78362	7.0342	2	0	100000
0	-0.294468	2.08927	4.64507	0	0	100000
0	0.536794	1.96912	4.6023	15	0	100000
0	0.0532959	1.60084	8.07749	10	0	100000
0	0.0897852	1.58944	8.03485	2	0	100000
0	-0.451798	-0.752404	3.72426	6	0	100000
0	-0.463264	1.16685	4.50594	0	0	100000
0	0.164391	1.58803	7.87499	9	0	100000
0	-0.532205	1.78761	5.61903	0	0	100000
0	0.100916	1.39711	7.46285	3	0	100000
0	-0.585012	1.7688	5.35939	0	0	100000
0	-0.343051	1.59996	7.23105	2	0	100000
0	0.108944	1.7916	7.35555	4	0	100000
0	0.00598505	2.2231	3.87634	2	0	100000
0	0.00359886	1.64937	8.0397	9	0	100000
0	-0.149381	1.63704	7.90538	7	0	100000
0	-0.161296	1.46321	7.72228	7	0	100000
0	-0.081259	1.93071	6.41387	3	0	100000
0	-0.0433502	1.55785	8.09995	6	0	100000
0	0.440045	1.37966	6.1383	0	0	100000
0	0.60316	1.52072	5.6649	8	0	100000
0	0.0545845	1.35735	7.27152	3	0	100000
0	0.0161019	1.85026	7.06724	4	0	100000
0	1.57463	0.19876	2.91089	5	0	100000
0	-0.410244	-0.616357	3.91311	4	0	100000
0	0.0710808	1.75406	7.61262	5	0	100000
0	0.315534	1.55228	7.30683	0	0	100000
0	-0.404504	1.63899	6.85523	10	0	100000
0	-0.058477	1.6361	8.04699	9	0	100000
0	-0.136765	1.04541	4.24807	2	0	100000
0	1.52768	0.0382694	3.18251	0	0	100000
0	0.108259	1.55351	7.99036	1	0	100000
0	-0.0326811	1.83402	7.1771	4	0	100000
0	-0.147309	1.60611	7.95159	2	0	100000
0	0.196456	1.83045	6.92263	3	0	100000
0	-0.563822	2.05461	3.90402	2	0	100000
0	0.335681	1.16893	4.91654	7	0	100000
0	-0.388677	1.38496	6.47588	0	0	100000
0	0.104999	1.5739	8.00863	6	0	100000
0	0.367418	1.44226	6.78756	0	0	100000
0	1.40325	-0.0172172	3.48999	6	0	100000
0	0.30615	1.64415	7.30968	5	0	100000
0	-0.3476	1.78517	6.64803	3	0	100000
0	0.254681	1.28272	6.2256	5	0	100000
0	0.260813	1.21749	5.61407	3	0	100000
0	-0.678047	1.42678	4.74512	5	0	100000
0	0.173151	1.20772	5.74777	16	0	100000
0	-0.556284	1.28835	4.89691	5	0	100000
0	0.00419844	1.51391	8.04203	9	0	100000
0	0.51837	1.66857	6.12518	2	0	100000
0	0.360273	1.48104	6.9574	14	0	100000
0	0.0431536	1.26048	6.48336	2	0	100000
0	-0.0294482	1.64753	8.04128	0	0	100000
0	-0.516021	-0.64232	3.92065	2	0	100000
0	1.2066	-0.115297	3.50064	3	0	100000
0	0.0981372	1.88541	6.74105	8	0	100000
0	1.39897	-0.175092	3.4016	9	0	100000
0	0.0826063	1.51275	7.96892	9	0	100000
0	0.153679	2.25672	3.50884	2	0	100000
0	-0.62163	1.58932	5.45464	3	0	100000
0	0.776971	1.73405	4.3236	3	0	100000
0	-0.29526	1.43547	7.16677	4	0	100000
0	0.466602	1.6353	6.4922	7	0	100000
0	-0.442251	1.65964	6.59565	23	0	100000
0	0.158335	1.73309	7.5521	6	0	100000
0	0.302849	1.92521	5.92048	0	0	100000
0	-0.219793	1.50847	7.6872	6	0	100000
0	0.306407	1.85924	6.36845	6	0	100000
0	0.222061	1.84849	6.73106	4	0	100000
0	0.0370315	1.05981	4.35861	0	0	100000
0	-0.141424	1.74512	7.56173	2	0	100000
0	1.16711	-0.072846	3.46446	6	0	100000
0	-0.10754	1.07195	4.54732	0	0	100000
0	0.548049	1.47485	5.9171	1	0	100000
0	-0.159937	1.84954	6.90572	5	0	100000
0	0.646348	1.8431	4.71931	4	0	100000
0	-0.392071	-0.551407	3.8688	0	0	100000
0	0.0409401	1.71184	7.83051	0	0	100000
0	0.162279	1.58243	7.88104	3	0	100000
0	0.12038	2.02583	5.54773	1	0	100000
0	-0.322063	2.08257	4.62115	7	0	100000
0	0.0604156	1.81319	7.28809	6	0	100000
0	-0.280718	1.47072	7.35837	8	0	100000
0	-0.0829273	1.957	6.19392	1	0	100000
0	-0.0386882	1.60908	8.09637	13	0	100000
0	-0.161002	1.36	7.18924	3	0	100000
0	0.426075	1.61878	6.74216	12	0	100000
0	0.865096	1.71726	3.81959	6	0	100000
0	-0.240285	-0.293393	2.92115	4	0	100000
0	-0.168968	1.55941	7.90638	7	0	100000
0	-0.123669	1.66514	7.8957	6	0	100000
0	-0.74543	1.54953	4.51432	3	0	100000
0	-0.597307	1.80298	5.14361	4	0	100000
0	-0.921278	1.69057	3.24767	7	0	100000
0	-0.231993	1.65293	7.63371	3	0	100000
0	-0.124359	1.57013	8.00957	2	0	100000
0	0.380473	1.36	6.30741	2	0	100000
0	-0.125476	1.69123	7.81365	4	0	100000
0	0.762359	1.52187	4.66468	0	0	100000
0	0.119912	1.57444	7.97985	1	0	100000
0	0.45858	1.53651	6.55167	0	0	100000
0	-0.323088	-0.400755	3.46148	2	0	100000
0	-0.674131	-0.956022	2.85804	7	0	100000
0	-0.244927	1.61039	7.6554	6	0	100000
0	-0.169389	1.54889	7.89742	7	0	100000
0	0.609203	0.972806	2.61887	9	0	100000
0	0.18974	1.77293	7.2777	0	0	100000
0	-0.288716	-0.548634	3.62985	0	0	100000
0	-0.102572	1.89305	6.68786	3	0	100000
0	-0.0614372	1.98245	5.99445	9	0	100000
0	-0.144051	1.61656	7.948	2	0	100000
0	-0.383152	1.64531	6.96375	0	0	100000
0	0.414515	1.0524	3.57188	9	0	100000
0	0.326481	1.55484	7.25881	2	0	100000
0	0.941464	-0.0807559	2.64775	10	0	100000
0	0.140578	1.51904	7.87016	1	0	100000
0	0.0936532	1.99522	5.84842	6	0	100000
0	-0.44888	1.31481	5.72532	5	0	100000
0	0.525411	1.86864	5.2727	0	0	100000
0	-0.212161	1.67813	7.63502	3	0	100000
0	-0.123074	1.16049	5.48532	1	0	100000
0	-0.607693	1.49531	5.45808	6	0	100000
0	-0.316776	1.5882	7.36524	0	0	100000
0	-0.234001	1.62203	7.68172	0	0	100000
0	-0.0111203	1.71988	7.81572	2	0	100000
0	0.132843	1.62775	7.92102	2	0	100000
0	-0.0143873	1.54561	8.09682	0	0	100000
0	0.565671	1.39711	5.56012	3	0	100000
0	-0.00919689	2.13517	4.64763	7	0	100000
0	-0.466486	1.74758	6.18447	2	0	100000
0	0.00427197	1.32437	7.06379	8	0	100000
0	0.461286	1.4548	6.35265	11	0	100000
0	-0.123233	1.38367	7.40937	1	0	100000
0	1.39168	-0.0605722	3.49929	9	0	100000
0	-0.140132	1.72391	7.66004	1	0	100000
0	-0.165636	1.47391	7.74896	0	0	100000
0	0.192038	2.09007	4.8673	2	0	100000
0	-0.635203	1.63281	5.3352	5	0	100000
0	-0.08855	1.40158	7.56035	0	0	100000
0	-0.18384	1.33614	6.97324	4	0	100000
0	0.566938	1.22878	4.60096	4	0	100000
				4.35	0	100000

## Sheet: 3dfloatconstmut
mut rate	x	y	max	converg	accuracy
0.2	-0.0106148	1.58036	8.11649	41949	0.005
0.2	-0.0105743	1.58046	8.11649	75837	0.005
0.2	-0.0106171	1.58031	8.11649	47804	0.005
0.2	-0.0106548	1.58035	8.11649	71661	0.005
0.2	-0.0105412	1.58036	8.11649	89051	0.005
0.2	-0.0106685	1.58033	8.11649	8373	0.005
0.2	-0.0106381	1.58034	8.11649	131	0.005
0.2	-0.0106208	1.58035	8.11649	86493	0.005
0.2	-0.0106191	1.5804	8.11649	78459	0.005
0.2	-0.0106095	1.5804	8.11649	77090	0.005
0.2	-0.0106031	1.58032	8.11649	84720	0.005
0.2	-0.0106117	1.58035	8.11649	70115	0.005
0.2	-0.0105477	1.58032	8.11649	42186	0.005
0.2	-0.0106331	1.58033	8.11649	58521	0.005
0.2	-0.0105217	1.58039	8.11649	46792	0.005
0.2	-0.0105803	1.58033	8.11649	68307	0.005
0.2	-0.0105537	1.58031	8.11649	68118	0.005
0.2	-0.0106519	1.58033	8.11649	89461	0.005
0.2	-0.0106114	1.5803	8.11649	82396	0.005
0.2	-0.0105868	1.58033	8.11649	32814	0.005
0.2	-0.0106139	1.58031	8.11649	99920	0.005
0.2	-0.0105639	1.58037	8.11649	76529	0.005
0.2	-0.0105995	1.58042	8.11649	79176	0.005
0.2	-0.0105905	1.58037	8.11649	28269	0.005
0.2	-0.0106271	1.58032	8.11649	83243	0.005
0.2	-0.0105878	1.58039	8.11649	59914	0.005
0.2	-0.0105979	1.58038	8.11649	65892	0.005
0.2	-0.0106634	1.58034	8.11649	32518	0.005
0.2	-0.0105911	1.58035	8.11649	91173	0.005
0.2	-0.0106446	1.58034	8.11649	35429	0.005
0.2	-0.0106303	1.58033	8.11649	52910	0.005
0.2	-0.010609	1.58038	8.11649	70326	0.005
0.2	-0.0106121	1.58035	8.11649	62749	0.005
0.2	-0.0105481	1.58032	8.11649	89504	0.005
0.2	-0.0105825	1.58034	8.11649	68942	0.005
0.2	-0.0105726	1.58029	8.11649	97148	0.005
0.2	-0.010597	1.58036	8.11649	90678	0.005
0.2	-0.0105638	1.5804	8.11649	92951	0.005
0.2	-0.0105996	1.58033	8.11649	47114	0.005
0.2	-0.0105759	1.58036	8.11649	31464	0.005
0.2	-0.010593	1.58035	8.11649	35147	0.005
0.2	-0.0105826	1.58037	8.11649	53173	0.005
0.2	-0.0106024	1.58033	8.11649	82031	0.005
0.2	-0.0105585	1.58023	8.11649	68111	0.005
0.2	-0.0106119	1.58036	8.11649	78471	0.005
0.2	-0.0105089	1.58031	8.11649	79034	0.005
0.2	-0.0106356	1.58032	8.11649	54301	0.005
0.2	-0.0106161	1.58031	8.11649	81795	0.005
0.2	-0.0105771	1.58034	8.11649	26131	0.005
0.2	-0.0106526	1.58033	8.11649	92254	0.005
0.2	-0.0105973	1.58035	8.11649	80919	0.005
0.2	-0.0105918	1.58028	8.11649	61590	0.005
0.2	-0.0106528	1.58037	8.11649	21944	0.005
0.2	-0.0105868	1.5804	8.11649	82171	0.005
0.2	-0.0106669	1.58035	8.11649	67086	0.005
0.2	-0.0107497	1.58032	8.11649	99699	0.005
0.2	-0.0106189	1.58034	8.11649	27532	0.005
0.2	-0.0104435	1.58038	8.11649	99614	0.005
0.2	-0.0106249	1.5804	8.11649	95744	0.005
0.2	-0.0105883	1.58037	8.11649	85948	0.005
0.2	-0.0106312	1.58034	8.11649	76193	0.005
0.2	-0.0105986	1.58033	8.11649	97928	0.005
0.2	-0.0106619	1.58042	8.11649	89608	0.005
0.2	-0.0105661	1.58031	8.11649	62928	0.005
0.2	-0.0105784	1.58039	8.11649	94630	0.005
0.2	-0.0105857	1.58039	8.11649	83636	0.005
0.2	-0.0105192	1.58043	8.11649	66459	0.005
0.2	-0.0106481	1.58037	8.11649	19794	0.005
0.2	-0.0106075	1.58038	8.11649	43939	0.005
0.2	-0.0106062	1.58031	8.11649	86820	0.005
0.2	-0.0106165	1.5803	8.11649	23172	0.005
0.2	-0.0106192	1.58029	8.11649	88795	0.005
0.2	-0.0106682	1.58036	8.11649	19873	0.005
0.2	-0.0106116	1.58038	8.11649	75475	0.005
0.2	-0.0106423	1.58039	8.11649	49594	0.005
0.2	-0.0105932	1.58032	8.11649	48721	0.005
0.2	-0.010591	1.58033	8.11649	86446	0.005
0.2	-0.0105911	1.58027	8.11649	84330	0.005
0.2	-0.0105854	1.58032	8.11649	95942	0.005
0.2	-0.0106831	1.58042	8.11649	43430	0.005
0.2	-0.0106911	1.58038	8.11649	99816	0.005
0.2	-0.0106327	1.58034	8.11649	65416	0.005
0.2	-0.0105935	1.58035	8.11649	56223	0.005
0.2	-0.0106479	1.58035	8.11649	42088	0.005
0.2	-0.0105723	1.58036	8.11649	81522	0.005
0.2	-0.0105674	1.58035	8.11649	73708	0.005
0.2	-0.0106087	1.58032	8.11649	55433	0.005
0.2	-0.0105833	1.58033	8.11649	89442	0.005
0.2	-0.0105476	1.58034	8.11649	60289	0.005
0.2	-0.0106315	1.58038	8.11649	88948	0.005
0.2	-0.0105827	1.58035	8.11649	97661	0.005
0.2	-0.0106168	1.58039	8.11649	47569	0.005
0.2	-0.010586	1.58035	8.11649	67630	0.005
0.2	-0.0105715	1.58033	8.11649	95996	0.005
0.2	-0.0105956	1.58037	8.11649	52235	0.005
0.2	-0.010681	1.58034	8.11649	86624	0.005
0.2	-0.0106422	1.58036	8.11649	93001	0.005
0.2	-0.0106028	1.58036	8.11649	97124	0.005
0.2	-0.0106029	1.58029	8.11649	99848	0.005
0.2	-0.0105919	1.58034	8.11649	64615	0.005
0.2	-0.0106216	1.58035	8.11649	78021	0.005
0.2	-0.0105814	1.58034	8.11649	43233	0.005
0.2	-0.0105992	1.58032	8.11649	94242	0.005
0.2	-0.0106444	1.58031	8.11649	65901	0.005
0.2	-0.0105364	1.58032	8.11649	95947	0.005
0.2	-0.0105993	1.58035	8.11649	81462	0.005
0.2	-0.0106947	1.58022	8.11649	47987	0.005
0.2	-0.0106154	1.58034	8.11649	41114	0.005
0.2	-0.0105523	1.58037	8.11649	74934	0.005
0.2	-0.010568	1.58032	8.11649	93863	0.005
0.2	-0.0105974	1.58038	8.11649	91607	0.005
0.2	-0.0105595	1.58036	8.11649	65367	0.005
0.2	-0.0107057	1.58033	8.11649	72628	0.005
0.2	-0.0106619	1.58032	8.11649	90400	0.005
0.2	-0.0106325	1.58035	8.11649	56994	0.005
0.2	-0.0106303	1.58039	8.11649	90173	0.005
0.2	-0.0105886	1.58035	8.11649	22104	0.005
0.2	-0.0105135	1.58035	8.11649	65455	0.005
0.2	-0.0105635	1.58028	8.11649	64089	0.005
0.2	-0.010653	1.58034	8.11649	54974	0.005
0.2	-0.0106246	1.58041	8.11649	79683	0.005
0.2	-0.0105765	1.58032	8.11649	90295	0.005
0.2	-0.010602	1.58035	8.11649	99360	0.005
0.2	-0.0106784	1.58038	8.11649	57634	0.005
0.2	-0.0105824	1.5804	8.11649	94332	0.005
0.2	-0.0105995	1.58039	8.11649	97387	0.005
0.2	-0.0105351	1.58039	8.11649	70870	0.005
0.2	-0.0106522	1.58035	8.11649	83086	0.005
0.2	-0.0105706	1.58032	8.11649	99939	0.005
0.2	-0.0106325	1.58025	8.11649	73555	0.005
0.2	-0.0107167	1.58036	8.11649	89475	0.005
0.2	-0.0105959	1.58036	8.11649	43830	0.005
0.2	-0.010589	1.58036	8.11649	26893	0.005
0.2	-0.0106212	1.58032	8.11649	77093	0.005
0.2	-0.0105999	1.58038	8.11649	58446	0.005
0.2	-0.0106084	1.58034	8.11649	80201	0.005
0.2	-0.0106086	1.58035	8.11649	22915	0.005
0.2	-0.0106173	1.58032	8.11649	22176	0.005
0.2	-0.0106385	1.58037	8.11649	79511	0.005
0.2	-0.0105872	1.58031	8.11649	88108	0.005
0.2	-0.0105963	1.58035	8.11649	76200	0.005
0.2	-0.0107036	1.58033	8.11649	48898	0.005
0.2	-0.0106099	1.58035	8.11649	61768	0.005
0.2	-0.0105474	1.58035	8.11649	97433	0.005
0.2	-0.010553	1.58029	8.11649	83604	0.005
0.2	-0.0105892	1.58033	8.11649	26920	0.005
0.2	-0.0106018	1.58033	8.11649	10212	0.005
0.2	-0.0106585	1.58033	8.11649	91420	0.005
0.2	-0.0106058	1.58034	8.11649	99043	0.005
0.2	-0.0106854	1.58034	8.11649	49780	0.005
0.2	-0.0106001	1.58035	8.11649	50737	0.005
0.2	-0.0106095	1.58039	8.11649	66081	0.005
0.2	-0.0105959	1.58044	8.11649	96714	0.005
0.2	-0.0105606	1.58033	8.11649	49524	0.005
0.2	-0.0105972	1.58036	8.11649	41815	0.005
0.2	-0.0106876	1.58034	8.11649	51391	0.005
0.2	-0.0105664	1.58038	8.11649	92879	0.005
0.2	-0.0105985	1.58033	8.11649	64287	0.005
0.2	-0.0105424	1.58047	8.11649	46316	0.005
0.2	-0.0105944	1.58037	8.11649	64983	0.005
0.2	-0.0107157	1.58036	8.11649	63794	0.005
0.2	-0.0106042	1.58036	8.11649	82132	0.005
0.2	-0.0105968	1.58035	8.11649	28969	0.005
0.2	-0.010634	1.58053	8.11649	97848	0.005
0.2	-0.0104978	1.58037	8.11649	96084	0.005
0.2	-0.0105936	1.58035	8.11649	86149	0.005
0.2	-0.0106303	1.5804	8.11649	51268	0.005
0.2	-0.0106025	1.58032	8.11649	66082	0.005
0.2	-0.0105912	1.58034	8.11649	86453	0.005
0.2	-0.0105999	1.58026	8.11649	95959	0.005
0.2	-0.0105504	1.58034	8.11649	40672	0.005
0.2	-0.0106025	1.58036	8.11649	35302	0.005
0.2	-0.0104231	1.58038	8.11649	41368	0.005
0.2	-0.0105833	1.58026	8.11649	57447	0.005
0.2	-0.0106028	1.58033	8.11649	79173	0.005
0.2	-0.0105725	1.58039	8.11649	91438	0.005
0.2	-0.0105973	1.58033	8.11649	86865	0.005
0.2	-0.0105798	1.58043	8.11649	61059	0.005
0.2	-0.010575	1.5804	8.11649	78970	0.005
0.2	-0.0105195	1.58026	8.11649	25115	0.005
0.2	-0.0105517	1.58035	8.11649	79002	0.005
0.2	-0.010544	1.58032	8.11649	22021	0.005
0.2	-0.0106738	1.58033	8.11649	71684	0.005
0.2	-0.0105924	1.58037	8.11649	95639	0.005
0.2	-0.0105885	1.58038	8.11649	55052	0.005
0.2	-0.0105974	1.5803	8.11649	14966	0.005
0.2	-0.0106222	1.58035	8.11649	24566	0.005
0.2	-0.0106257	1.58034	8.11649	49466	0.005
0.2	-0.0106006	1.58029	8.11649	90535	0.005
0.2	-0.0105886	1.58031	8.11649	42747	0.005
0.2	-0.0106051	1.58028	8.11649	46583	0.005
0.2	-0.0105001	1.58037	8.11649	68807	0.005
0.2	-0.010599	1.58034	8.11649	93137	0.005
0.2	-0.0105375	1.58035	8.11649	93708	0.005
0.2	-0.0106715	1.58032	8.11649	76674	0.005
0.2	-0.0105571	1.58038	8.11649	88456	0.005
0.2	-0.0106109	1.58037	8.11649	45380	0.005
0.2	-0.0106383	1.5803	8.11649	73079	0.005
0.2	-0.0106345	1.58036	8.11649	82350	0.005
0.2	-0.0105375	1.58035	8.11649	29187	0.005
				67461	1

## Sheet: 3dfloatsigmoid
mut rate	x	y	max	converg	accuracy
0.9	-0.0105923	1.58033	8.11649	24976	0.005
0.9	-0.0104488	1.58023	8.11649	45679	0.005
0.9	-0.010583	1.58052	8.11649	76490	0.005
0.9	-0.0106424	1.58032	8.11649	55330	0.005
0.9	-0.0106648	1.58054	8.11649	11850	0.005
0.9	-0.0105668	1.58036	8.11649	95260	0.005
0.9	-0.0106806	1.58033	8.11649	69399	0.005
0.9	-0.0105907	1.5804	8.11649	24411	0.005
0.9	-0.0106269	1.58041	8.11649	48987	0.005
0.9	-0.010621	1.5803	8.11649	50777	0.005
0.9	-0.0106801	1.58025	8.11649	54051	0.005
0.9	-0.0104977	1.58022	8.11649	82782	0.005
0.9	-0.0105969	1.58041	8.11649	62555	0.005
0.9	-0.0106137	1.58022	8.11649	13794	0.005
0.9	-0.0107041	1.58032	8.11649	77659	0.005
0.9	-0.0104354	1.58045	8.11649	73332	0.005
0.9	-0.0104567	1.58035	8.11649	43361	0.005
0.9	-0.0105705	1.58037	8.11649	90907	0.005
0.9	-0.0105861	1.58045	8.11649	42526	0.005
0.9	-0.0105907	1.58036	8.11649	72667	0.005
0.9	-0.0106006	1.58039	8.11649	66037	0.005
0.9	-0.0105941	1.5803	8.11649	64927	0.005
0.9	-0.0106037	1.58039	8.11649	70419	0.005
0.9	-0.0106051	1.58036	8.11649	89603	0.005
0.9	-0.0105286	1.58033	8.11649	16703	0.005
0.9	-0.0105318	1.58049	8.11649	97547	0.005
0.9	-0.0106971	1.58024	8.11649	80444	0.005
0.9	-0.0105491	1.58033	8.11649	81414	0.005
0.9	-0.0106187	1.58029	8.11649	53410	0.005
0.9	-0.0107153	1.58034	8.11649	44063	0.005
0.9	-0.0106612	1.58034	8.11649	35206	0.005
0.9	-0.0105973	1.58041	8.11649	72188	0.005
0.9	-0.01063	1.58036	8.11649	68329	0.005
0.9	-0.0104865	1.5805	8.11649	54050	0.005
0.9	-0.0105347	1.58035	8.11649	69891	0.005
0.9	-0.0106655	1.58045	8.11649	74561	0.005
0.9	-0.0105433	1.58047	8.11649	70969	0.005
0.9	-0.0106374	1.58049	8.11649	85040	0.005
0.9	-0.0105999	1.58038	8.11649	64927	0.005
0.9	-0.010572	1.5804	8.11649	93088	0.005
0.9	-0.0106213	1.58016	8.11649	65356	0.005
0.9	-0.0105624	1.58035	8.11649	92791	0.005
0.9	-0.0106634	1.58024	8.11649	29235	0.005
0.9	-0.0106361	1.58021	8.11649	81383	0.005
0.9	-0.0105852	1.58033	8.11649	87250	0.005
0.9	-0.0106384	1.58045	8.11649	79238	0.005
0.9	-0.0106318	1.58039	8.11649	38445	0.005
0.9	-0.0105538	1.5804	8.11649	90766	0.005
0.9	-0.0105877	1.58042	8.11649	11241	0.005
0.9	-0.0105342	1.58046	8.11649	83006	0.005
0.9	-0.0105079	1.58035	8.11649	98290	0.005
0.9	-0.0104531	1.58036	8.11649	75506	0.005
0.9	-0.0104068	1.58034	8.11649	93037	0.005
0.9	-0.0105948	1.58031	8.11649	89746	0.005
0.9	-0.0107076	1.58039	8.11649	83504	0.005
0.9	-0.0105476	1.58036	8.11649	64613	0.005
0.9	-0.0105559	1.58038	8.11649	81885	0.005
0.9	-0.0105926	1.58035	8.11649	51591	0.005
0.9	-0.0106248	1.58033	8.11649	61872	0.005
0.9	-0.0105227	1.58033	8.11649	87427	0.005
0.9	-0.0105758	1.58035	8.11649	64009	0.005
0.9	-0.0105479	1.58023	8.11649	86202	0.005
0.9	-0.0105476	1.58027	8.11649	93801	0.005
0.9	-0.0106106	1.58024	8.11649	72573	0.005
0.9	-0.0106356	1.58038	8.11649	75305	0.005
0.9	-0.0105811	1.58028	8.11649	93512	0.005
0.9	-0.010583	1.58045	8.11649	82336	0.005
0.9	-0.0106506	1.58032	8.11649	56130	0.005
0.9	-0.0105715	1.58035	8.11649	58563	0.005
0.9	-0.010647	1.58038	8.11649	97764	0.005
0.9	-0.0105561	1.58051	8.11649	51545	0.005
0.9	-0.0107029	1.58039	8.11649	83208	0.005
0.9	-0.0106526	1.58023	8.11649	55053	0.005
0.9	-0.0106079	1.58024	8.11649	99166	0.005
0.9	-0.0105243	1.58032	8.11649	71789	0.005
0.9	-0.010644	1.58028	8.11649	64495	0.005
0.9	-0.0106044	1.58044	8.11649	41625	0.005
0.9	-0.0105556	1.58036	8.11649	77174	0.005
0.9	-0.010589	1.58041	8.11649	83702	0.005
0.9	-0.0105793	1.58042	8.11649	96848	0.005
0.9	-0.0106044	1.58042	8.11649	33686	0.005
0.9	-0.0107798	1.58039	8.11649	62630	0.005
0.9	-0.0108495	1.5803	8.11649	91974	0.005
0.9	-0.0105863	1.58031	8.11649	86016	0.005
0.9	-0.0105869	1.58031	8.11649	77381	0.005
0.9	-0.0105149	1.58031	8.11649	86489	0.005
0.9	-0.0106143	1.58035	8.11649	98422	0.005
0.9	-0.0106665	1.58042	8.11649	89507	0.005
0.9	-0.0103968	1.58034	8.11649	1601	0.005
0.9	-0.0105564	1.58012	8.11649	93845	0.005
0.9	-0.0105884	1.58026	8.11649	93227	0.005
0.9	-0.0105703	1.58038	8.11649	54439	0.005
0.9	-0.0105827	1.58038	8.11649	81514	0.005
0.9	-0.0105825	1.58035	8.11649	85465	0.005
0.9	-0.0105801	1.58024	8.11649	23309	0.005
0.9	-0.010537	1.58024	8.11649	71022	0.005
0.9	-0.0106073	1.58034	8.11649	23409	0.005
0.9	-0.0104591	1.58034	8.11649	98754	0.005
0.9	-0.0105739	1.58036	8.11649	80734	0.005
0.9	-0.0108086	1.58024	8.11649	84204	0.005
0.9	-0.010881	1.58035	8.11649	15555	0.005
0.9	-0.0106048	1.58035	8.11649	84348	0.005
0.9	-0.0106279	1.58028	8.11649	92980	0.005
0.9	-0.0104857	1.58022	8.11649	69367	0.005
0.9	-0.0105938	1.58035	8.11649	43948	0.005
0.9	-0.0105512	1.58032	8.11649	37315	0.005
0.9	-0.0105648	1.58025	8.11649	94485	0.005
0.9	-0.0105333	1.58032	8.11649	93234	0.005
0.9	-0.0105792	1.5804	8.11649	56701	0.005
0.9	-0.0105878	1.58033	8.11649	68933	0.005
0.9	-0.0105841	1.58022	8.11649	97178	0.005
0.9	-0.0105219	1.5805	8.11649	13085	0.005
0.9	-0.0106238	1.58031	8.11649	69421	0.005
0.9	-0.0105449	1.58034	8.11649	57265	0.005
0.9	-0.0106257	1.58021	8.11649	98837	0.005
0.9	-0.0105717	1.58055	8.11649	74410	0.005
0.9	-0.0106154	1.58035	8.11649	76040	0.005
0.9	-0.0108106	1.58036	8.11649	65711	0.005
0.9	-0.0105987	1.58031	8.11649	26792	0.005
0.9	-0.0105904	1.58035	8.11649	65475	0.005
0.9	-0.0105571	1.58037	8.11649	30772	0.005
0.9	-0.0106604	1.58032	8.11649	98874	0.005
0.9	-0.0106104	1.58052	8.11649	30081	0.005
0.9	-0.0107662	1.58045	8.11649	95678	0.005
0.9	-0.0106688	1.58037	8.11649	77399	0.005
0.9	-0.0106359	1.58031	8.11649	51250	0.005
0.9	-0.0105751	1.58026	8.11649	58785	0.005
0.9	-0.0104773	1.58027	8.11649	90261	0.005
0.9	-0.0106325	1.58039	8.11649	59547	0.005
0.9	-0.0105305	1.58041	8.11649	92181	0.005
0.9	-0.0105109	1.58045	8.11649	97937	0.005
0.9	-0.010664	1.58033	8.11649	83543	0.005
0.9	-0.0106399	1.58047	8.11649	46957	0.005
0.9	-0.0106127	1.58035	8.11649	42442	0.005
0.9	-0.0108101	1.58032	8.11649	6915	0.005
0.9	-0.0105565	1.58035	8.11649	43015	0.005
0.9	-0.0106949	1.58037	8.11649	67111	0.005
0.9	-0.0106534	1.58036	8.11649	95437	0.005
0.9	-0.0106326	1.58047	8.11649	85758	0.005
0.9	-0.0105983	1.58038	8.11649	81418	0.005
0.9	-0.0107271	1.58035	8.11649	97930	0.005
0.9	-0.0106513	1.58029	8.11649	67350	0.005
0.9	-0.0105765	1.58043	8.11649	81555	0.005
0.9	-0.0107194	1.58043	8.11649	74938	0.005
0.9	-0.0106228	1.58033	8.11649	61566	0.005
0.9	-0.0106033	1.58049	8.11649	48047	0.005
0.9	-0.0107111	1.58037	8.11649	25798	0.005
0.9	-0.0107267	1.58034	8.11649	29701	0.005
0.9	-0.0105015	1.58022	8.11649	68632	0.005
0.9	-0.0105673	1.58033	8.11649	70717	0.005
0.9	-0.0107077	1.58037	8.11649	79140	0.005
0.9	-0.0107696	1.58038	8.11649	83099	0.005
0.9	-0.0106026	1.58032	8.11649	56081	0.005
0.9	-0.0104801	1.5805	8.11649	98411	0.005
0.9	-0.0105734	1.58036	8.11649	92506	0.005
0.9	-0.0106237	1.58034	8.11649	16884	0.005
0.9	-0.010554	1.58037	8.11649	70847	0.005
0.9	-0.0104195	1.58028	8.11649	47087	0.005
0.9	-0.0105198	1.58037	8.11649	75294	0.005
0.9	-0.0106716	1.58029	8.11649	4276	0.005
0.9	-0.0105926	1.58037	8.11649	95538	0.005
0.9	-0.0106161	1.58049	8.11649	79184	0.005
0.9	-0.0106999	1.58029	8.11649	78153	0.005
0.9	-0.0107141	1.58034	8.11649	80462	0.005
0.9	-0.0106387	1.58034	8.11649	97519	0.005
0.9	-0.0106108	1.58037	8.11649	96911	0.005
0.9	-0.0106506	1.58048	8.11649	75161	0.005
0.9	-0.0105891	1.58036	8.11649	40116	0.005
0.9	-0.0106863	1.5804	8.11649	97431	0.005
0.9	-0.0106456	1.58041	8.11649	31355	0.005
0.9	-0.0105808	1.58023	8.11649	83184	0.005
0.9	-0.0107136	1.58044	8.11649	65803	0.005
0.9	-0.0107079	1.5803	8.11649	73015	0.005
0.9	-0.0105874	1.58037	8.11649	41797	0.005
0.9	-0.0105843	1.58034	8.11649	31068	0.005
0.9	-0.0105896	1.58057	8.11649	59467	0.005
0.9	-0.0105868	1.5804	8.11649	65225	0.005
0.9	-0.0106758	1.58034	8.11649	92860	0.005
0.9	-0.0106614	1.58036	8.11649	86349	0.005
0.9	-0.0105766	1.58027	8.11649	80785	0.005
0.9	-0.0106174	1.58043	8.11649	50765	0.005
0.9	-0.0106927	1.58028	8.11649	96479	0.005
0.9	-0.0104925	1.58048	8.11649	62749	0.005
0.9	-0.0105554	1.5803	8.11649	83022	0.005
0.9	-0.0105173	1.58018	8.11649	57452	0.005
0.9	-0.0106366	1.58042	8.11649	90990	0.005
0.9	-0.0105464	1.58001	8.11649	46633	0.005
0.9	-0.0106316	1.5803	8.11649	50243	0.005
0.9	-0.0106581	1.58042	8.11649	68711	0.005
0.9	-0.0106326	1.58019	8.11649	30070	0.005
0.899999	-0.0106556	1.58014	8.11649	99984	0.005
0.9	-0.010558	1.58046	8.11649	95482	0.005
0.9	-0.0107231	1.58038	8.11649	36320	0.005
0.9	-0.0105896	1.58032	8.11649	81133	0.005
0.9	-0.0107432	1.58032	8.11649	90221	0.005
0.9	-0.0105345	1.58035	8.11649	39362	0.005
0.9	-0.0107115	1.58041	8.11649	97847	0.005
0.9	-0.010681	1.58041	8.11649	94084	0.005
0.9	-0.0106036	1.58033	8.11649	19627	0.005
0.9	-0.0106746	1.58046	8.11649	88907	0.005
				67779.9	1
