# Supplementary material for: A novel pseudoderivative-based mutation operator for real-coded adaptive genetic algorithms
Source: F1000Res. 2013 Nov 19;2:139. Originally published 2013 Jun 11. [Version 2] doi: 10.12688/f1000research.2-139.v2 (PMC3924953; doi:10.12688/f1000research.2-139.v2)
Supplement: Accuracies, run times, and statistics for search algorithms minimizing the Rastrigin function. — In the Nelder-Mead Results, Hill Climber Results, Random Search, and Genetic Algorithm tabs, the minimum value found by that method is displayed along with the time the algorithm took to arrive at that minimum. In the Statistics and Graph tabs, t-tests are run to compare the accuracies of three search algorithms to the adaptive genetic algorithm. [file f1000research-2-2353-s0001.tgz]

Archive with 1 entries (1 files):
- Copy_of_Data_Comparison__2_.xlsx
