# Supplementary material for: A novel pseudoderivative-based mutation operator for real-coded adaptive genetic algorithms
Source: F1000Res. 2013 Nov 19;2:139. Originally published 2013 Jun 11. [Version 2] doi: 10.12688/f1000research.2-139.v2 (PMC3924953; doi:10.12688/f1000research.2-139.v2)
Supplement: Accuracies, run times, and statistics for search algorithms minimizing the Rastrigin function. — In the Nelder-Mead Results, Hill Climber Results, Random Search, and Genetic Algorithm tabs, the minimum value found by that method is displayed along with the time the algorithm took to arrive at that minimum. In the Statistics and Graph tabs, t-tests are run to compare the accuracies of three search algorithms to the adaptive genetic algorithm. [file f1000research-2-2353-s0001.tgz › Copy_of_Data_Comparison__2_.xlsx]

## Sheet: Nelder Mead Results
# of Accurate Convergences	Average Convergence Value	Average Premature Convergence Run Time (s)	Average Correct Convergence Run Time (s)	Trials
57	4.76441	0.0182991	0.0185166	1000
1	6.6044e-05		0.01478
1	6.81565e-05		0.020386
1	1.37553e-05		0.018322
1	2.48266e-05		0.020578
1	4.67155e-05		0.018919
1	0.000218703		0.016445
1	7.28135e-06		0.0198
1	2.69787e-05		0.020813
1	1.10308e-05		0.016068
1	5.19515e-06		0.017127
1	1.64151e-05		0.017877
1	0.000193887		0.017326
1	5.02293e-05		0.014754
1	2.04069e-05		0.016548
1	9.17661e-05		0.018291
1	4.84763e-05		0.017487
1	2.28727e-05		0.013684
1	8.60293e-05		0.018266
1	4.96003e-05		0.016261
1	0.000132681		0.017354
1	1.27156e-05		0.019412
1	6.78365e-05		0.018301
1	2.50067e-05		0.02153
1	2.2827e-05		0.020343
1	1.87672e-05		0.020409
1	0.000167992		0.017379
1	3.26185e-05		0.016826
1	2.32184e-05		0.016265
1	5.60022e-05		0.026682
1	1.08818e-05		0.02136
1	4.89418e-05		0.015791
1	0.00017587		0.0194
1	3.75709e-05		0.015741
1	3.51625e-05		0.017348
1	6.73755e-05		0.017289
1	5.18755e-05		0.017157
1	5.76097e-05		0.020255
1	3.44208e-05		0.020754
1	6.33364e-05		0.021026
1	4.0921e-05		0.017187
1	7.99447e-05		0.016917
1	6.74228e-05		0.018717
1	0.000183118		0.015592
1	2.20139e-05		0.01851
1	3.86026e-05		0.020508
1	5.85425e-05		0.014525
1	3.47438e-05		0.020706
1	1.48317e-05		0.016774
1	4.27839e-05		0.029913
1	1.81492e-05		0.020545
1	1.08794e-05		0.023199
1	6.06474e-05		0.019606
1	4.16845e-05		0.016791
1	5.14218e-05		0.015357
1	8.4209e-05		0.020187
1	9.1441e-05		0.017292
1	2.18024e-05		0.018767
0	0.995021	0.040525
0	1.98996	0.020594
0	1.43727	0.015336
0	0.994992	0.017005
0	0.994973	0.020028
0	0.994992	0.023654
0	3.97988	0.014839
0	0.99497	0.015376
0	4.9748	0.015807
0	1.98995	0.019375
0	1.94085	0.022037
0	2.79923	0.01858
0	11.8155	0.019498
0	3.97988	0.016371
0	8.95464	0.017831
0	3.97987	0.01984
0	9.94959	0.015703
0	4.97484	0.026023
0	12.0536	0.014266
0	4.97488	0.01742
0	12.9345	0.013348
0	9.94978	0.020202
0	3.63381	0.017901
0	4.97487	0.022714
0	12.9345	0.018699
0	0.995039	0.020785
0	0.995125	0.014565
0	7.95974	0.015749
0	3.51737	0.025083
0	8.95463	0.017809
0	1.99003	0.018769
0	1.99009	0.017937
0	12.9345	0.021958
0	4.97497	0.014741
0	1.98994	0.031712
0	8.95464	0.019953
0	0.0717989	0.01479
0	3.97992	0.019469
0	4.97496	0.019811
0	1.99	0.021443
0	0.995003	0.020006
0	4.97482	0.015321
0	1.98995	0.023019
0	8.95466	0.01847
0	1.99	0.016504
0	12.9345	0.013837
0	2.74046	0.013039
0	1.98996	0.015027
0	7.95972	0.015976
0	1.99013	0.016002
0	9.94962	0.018055
0	3.97985	0.022297
0	5.35136	0.018086
0	7.9597	0.025079
0	4.97481	0.023451
0	0.99503	0.020787
0	1.22611	0.012943
0	8.29359	0.010279
0	1.98999	0.017742
0	1.98995	0.01813
0	4.97485	0.017871
0	1.98999	0.016884
0	1.98999	0.016796
0	13.8648	0.01895
0	1.98996	0.020417
0	3.9799	0.028451
0	1.99001	0.017807
0	0.994977	0.018535
0	1.98997	0.018476
0	4.97481	0.021532
0	2.17447	0.018122
0	3.97989	0.016868
0	0.994985	0.017038
0	1.98998	0.02026
0	4.97482	0.016982
0	0.994972	0.021296
0	1.98993	0.022212
0	6.28827	0.017719
0	0.995034	0.02058
0	4.97487	0.017061
0	0.994979	0.017403
0	2.41246	0.018505
0	1.98996	0.019016
0	12.9345	0.019999
0	0.994977	0.020065
0	3.97986	0.01657
0	18.2362	0.016638
0	1.98999	0.016063
0	4.97483	0.013113
0	9.94959	0.019583
0	4.97483	0.017492
0	0.995009	0.014177
0	7.95971	0.017315
0	0.995083	0.019196
0	4.97483	0.016622
0	1.98996	0.028933
0	0.994979	0.019589
0	4.97483	0.014577
0	0.99508	0.01605
0	3.97989	0.017651
0	3.97991	0.013897
0	4.97481	0.018476
0	8.95468	0.01533
0	6.60478	0.017178
0	3.97988	0.015989
0	1.99007	0.016569
0	5.4324	0.023143
0	3.97986	0.01433
0	0.995011	0.017395
0	4.97498	0.014849
0	4.97482	0.024892
0	0.99505	0.01624
0	8.95464	0.026836
0	25.8687	0.014125
0	0.994995	0.017799
0	0.994965	0.030956
0	1.98998	0.017374
0	3.97989	0.015789
0	0.994977	0.024896
0	1.98995	0.014747
0	1.98995	0.020841
0	0.99518	0.018406
0	3.97985	0.016357
0	4.97484	0.014077
0	1.97679	0.021557
0	9.94957	0.022516
0	0.994983	0.019436
0	0.994998	0.022048
0	3.97988	0.014221
0	0.991231	0.019981
0	7.95971	0.016398
0	0.994997	0.017783
0	3.98	0.016813
0	0.99502	0.01695
0	3.97986	0.017391
0	1.98994	0.018252
0	4.97485	0.015441
0	0.994981	0.015927
0	1.98996	0.018523
0	0.994986	0.0169
0	0.994996	0.016823
0	0.995011	0.016313
0	0.995034	0.018854
0	9.9496	0.015757
0	1.98997	0.017798
0	4.97487	0.019486
0	12.9345	0.0184
0	0.994981	0.021882
0	25.8688	0.016165
0	1.72429	0.016917
0	1.98996	0.015261
0	9.94965	0.01787
0	13.1927	0.017311
0	5.53025	0.017459
0	1.98998	0.020332
0	0.995012	0.013684
0	1.98996	0.016298
0	4.97486	0.015224
0	4.97483	0.014907
0	10.1953	0.017993
0	3.97987	0.015779
0	8.95463	0.016874
0	4.97484	0.015773
0	1.98994	0.020314
0	0.994974	0.019024
0	3.97987	0.015769
0	3.97988	0.018904
0	7.95969	0.015746
0	1.98995	0.015105
0	9.94961	0.015228
0	4.97482	0.021858
0	14.5721	0.016443
0	0.994966	0.022017
0	1.98995	0.016713
0	8.99164	0.01784
0	1.98999	0.017427
0	3.97985	0.017344
0	4.97493	0.0171
0	9.39755	0.017741
0	12.9345	0.015803
0	1.98998	0.038268
0	3.97988	0.019886
0	0.995161	0.022404
0	8.9905	0.014832
0	3.97985	0.01797
0	12.4624	0.018398
0	5.65609	0.017381
0	4.97487	0.018939
0	3.7445	0.020174
0	9.9496	0.020768
0	3.97986	0.01765
0	4.9748	0.017722
0	0.994992	0.017895
0	0.994988	0.023863
0	5.73753	0.017687
0	4.97481	0.017364
0	3.97987	0.02004
0	8.95463	0.021545
0	8.00254	0.017871
0	24.8739	0.014849
0	4.97485	0.014741
0	8.75494	0.020011
0	4.97487	0.019948
0	9.94957	0.018433
0	1.98993	0.017345
0	1.56698	0.015962
0	4.97495	0.017821
0	0.994971	0.016418
0	9.94963	0.015211
0	1.98996	0.018396
0	1.99003	0.016221
0	8.95466	0.018415
0	2.84452	0.016456
0	8.95471	0.018411
0	1.98995	0.022466
0	0.564744	0.018364
0	8.95463	0.016919
0	9.94957	0.018865
0	4.97484	0.016267
0	16.9143	0.016945
0	16.9142	0.015355
0	5.25944	0.022148
0	9.86512	0.01743
0	0.995029	0.018988
0	4.97484	0.020997
0	0.99499	0.021594
0	1.39541	0.012725
0	4.97488	0.016942
0	1.62665	0.012819
0	0.994996	0.022644
0	1.99008	0.024293
0	6.57163	0.011328
0	3.97988	0.014977
0	0.994983	0.016366
0	0.994996	0.017825
0	4.97481	0.017318
0	4.97484	0.0208
0	0.995014	0.022931
0	5.45728	0.015387
0	3.97986	0.016933
0	0.994975	0.019332
0	0.995006	0.014061
0	0.994969	0.015297
0	0.995004	0.018885
0	4.97485	0.020012
0	12.1519	0.012781
0	0.995024	0.018978
0	1.88691	0.019179
0	16.595	0.018483
0	0.995807	0.020012
0	1.98995	0.017537
0	0.995001	0.016093
0	2.80824	0.02148
0	3.97984	0.017792
0	4.97482	0.019365
0	0.994997	0.01527
0	9.9496	0.013585
0	2.25893	0.015301
0	1.98995	0.018284
0	4.97482	0.020422
0	0.995005	0.016813
0	0.994986	0.019399
0	0.708355	0.017881
0	3.97985	0.017802
0	2.57491	0.017875
0	0.994971	0.017839
0	0.994983	0.018418
0	0.768805	0.017331
0	4.97485	0.019893
0	3.97986	0.02696
0	4.97489	0.017294
0	1.98997	0.020323
0	3.97987	0.015291
0	4.9748	0.016355
0	4.97489	0.019812
0	0.995001	0.016832
0	3.97987	0.015184
0	8.95465	0.015776
0	26.7172	0.014198
0	0.995077	0.027417
0	4.97486	0.015648
0	1.99007	0.022703
0	7.95972	0.015274
0	0.995104	0.017382
0	3.97985	0.018287
0	0.995048	0.017343
0	15.9193	0.017759
0	0.995009	0.017684
0	3.97984	0.013256
0	4.97484	0.017434
0	3.97989	0.019752
0	0.995036	0.017371
0	1.98994	0.017744
0	9.94962	0.01574
0	3.97987	0.018356
0	4.97485	0.020392
0	9.94961	0.016371
0	3.97987	0.019414
0	11.308	0.007459
0	3.55203	0.017847
0	3.97986	0.017235
0	4.97483	0.018869
0	3.97986	0.017844
0	4.97485	0.016769
0	17.9092	0.016747
0	7.9597	0.017705
0	7.95971	0.018951
0	1.98998	0.01991
0	28.8537	0.015225
0	4.97482	0.01883
0	4.97484	0.015741
0	12.9345	0.016257
0	15.1767	0.014236
0	1.98997	0.015788
0	1.83829	0.01579
0	0.995008	0.019887
0	8.95469	0.016855
0	0.995006	0.015849
0	2.56958	0.017261
0	12.9345	0.022008
0	0.99497	0.018821
0	0.995039	0.014816
0	0.995004	0.018323
0	12.9345	0.017311
0	1.98999	0.02341
0	1.98996	0.019346
0	0.99502	0.018855
0	0.995003	0.019392
0	3.37626	0.017548
0	25.8687	0.016937
0	9.9496	0.017082
0	0.994998	0.016654
0	6.97161	0.01763
0	1.99001	0.018771
0	9.94961	0.016957
0	4.97485	0.017844
0	7.95969	0.013378
0	4.9749	0.017328
0	1.00783	0.016533
0	16.9143	0.016054
0	5.10201	0.022465
0	3.97988	0.018165
0	1.98996	0.017732
0	9.06895	0.01194
0	4.07728	0.013105
0	1.98994	0.022711
0	1.98996	0.022509
0	3.08766	0.01881
0	1.98995	0.020362
0	4.97483	0.018174
0	8.95466	0.016419
0	4.9749	0.020208
0	0.725787	0.019511
0	0.994979	0.016548
0	8.14594	0.013441
0	7.9597	0.016713
0	9.9496	0.018606
0	4.97486	0.019493
0	4.97506	0.015984
0	0.00170641	0.017309
0	1.98995	0.016296
0	16.9143	0.014715
0	0.995072	0.015934
0	1.99	0.019297
0	16.9142	0.018874
0	3.97985	0.015614
0	1.98999	0.015788
0	4.97481	0.017865
0	4.97486	0.017897
0	0.995014	0.019393
0	5.31945	0.01892
0	4.97482	0.020464
0	3.97989	0.01842
0	1.98995	0.015305
0	4.97485	0.015849
0	0.995052	0.025067
0	1.98994	0.018207
0	1.99	0.024578
0	0.994985	0.0195
0	3.97993	0.019361
0	18.5579	0.021866
0	7.95971	0.01674
0	3.97987	0.018882
0	0.99497	0.016746
0	19.8991	0.015823
0	0.995004	0.0204
0	4.97485	0.017249
0	0.994988	0.018421
0	12.9345	0.016704
0	4.97483	0.019826
0	9.94963	0.022389
0	0.994997	0.016683
0	4.97483	0.015825
0	0.994966	0.014711
0	4.28892	0.022067
0	0.994984	0.018304
0	3.9799	0.020461
0	4.97489	0.020746
0	1.99	0.015435
0	1.99016	0.016749
0	3.97994	0.018899
0	12.9345	0.018309
0	9.94959	0.018955
0	9.94959	0.017339
0	1.05756	0.015339
0	0.994977	0.016247
0	9.94969	0.016328
0	0.994969	0.016176
0	0.995016	0.018957
0	0.994985	0.022449
0	0.995012	0.020937
0	3.78481	0.014803
0	1.98996	0.017853
0	4.97485	0.018335
0	7.95981	0.01628
0	8.95463	0.019341
0	1.99001	0.018248
0	4.9749	0.01631
0	2.53538	0.019004
0	8.95464	0.01418
0	1.98994	0.017287
0	4.97485	0.01739
0	1.98995	0.017875
0	7.95971	0.017405
0	1.98994	0.020382
0	4.97487	0.01259
0	1.98997	0.014225
0	0.995009	0.017412
0	4.97484	0.017781
0	0.995042	0.015656
0	0.994991	0.014777
0	4.97487	0.017232
0	1.98997	0.020327
0	4.97483	0.016306
0	3.36209	0.019895
0	7.95971	0.018818
0	9.94958	0.019279
0	9.94963	0.016731
0	4.97482	0.016757
0	17.3231	0.015492
0	12.9345	0.01729
0	1.98997	0.032071
0	8.95465	0.015945
0	3.97986	0.016358
0	15.9194	0.014158
0	1.49393	0.017432
0	0.995972	0.021788
0	1.99006	0.016868
0	1.98994	0.018498
0	12.9345	0.013749
0	1.98994	0.016785
0	12.9345	0.01657
0	1.99004	0.019392
0	3.97988	0.015832
0	0.995031	0.018358
0	4.97482	0.01896
0	7.70988	0.015866
0	15.9193	0.014729
0	24.874	0.013681
0	1.99003	0.018298
0	1.98993	0.021868
0	0.995069	0.016373
0	4.9748	0.020452
0	3.9799	0.020292
0	4.97484	0.017434
0	1.98997	0.017852
0	16.7661	0.019383
0	3.35693	0.024988
0	0.994996	0.015268
0	0.995029	0.016272
0	3.97994	0.013807
0	1.98996	0.01718
0	7.95971	0.019298
0	1.98997	0.028412
0	15.9193	0.021788
0	0.994981	0.017379
0	1.98993	0.014717
0	7.95971	0.016333
0	4.97481	0.023905
0	7.41534	0.018483
0	8.24017	0.01478
0	4.97482	0.016424
0	1.98995	0.016834
0	4.97482	0.019876
0	3.97994	0.017749
0	1.27388	0.015797
0	1.98995	0.016831
0	3.21053	0.019518
0	6.10766	0.017086
0	20.0231	0.011141
0	16.9142	0.016708
0	3.98001	0.016845
0	8.9547	0.014756
0	4.83478	0.022594
0	1.98993	0.024443
0	0.994988	0.018237
0	1.31222	0.016874
0	0.994997	0.015864
0	7.95969	0.015859
0	1.98998	0.024001
0	3.36743	0.019258
0	3.9799	0.018311
0	7.95973	0.015842
0	4.97481	0.016372
0	0.995061	0.017373
0	0.994994	0.022999
0	3.97987	0.020903
0	4.97482	0.016329
0	0.994992	0.016878
0	4.97485	0.015312
0	1.99015	0.014273
0	3.9799	0.015706
0	0.995015	0.020941
0	0.995081	0.016809
0	4.97483	0.021379
0	1.99004	0.018326
0	12.9345	0.016256
0	0.994992	0.016218
0	19.8991	0.013187
0	20.1373	0.013751
0	15.9193	0.016297
0	0.994995	0.019858
0	2.30395	0.017481
0	0.994979	0.015727
0	0.995043	0.0261
0	3.97993	0.016238
0	3.00285	0.020888
0	15.9193	0.01476
0	7.31292	0.01477
0	3.97984	0.017355
0	4.97483	0.018851
0	4.6045	0.020517
0	3.97993	0.016299
0	3.97988	0.019253
0	4.97481	0.018378
0	4.97485	0.01681
0	0.994993	0.02029
0	1.98996	0.017831
0	1.98997	0.016203
0	0.994981	0.020892
0	3.97986	0.017758
0	0.99506	0.017308
0	3.97984	0.017357
0	4.97485	0.017383
0	4.97482	0.017438
0	6.48988	0.017355
0	5.20457	0.022041
0	9.9496	0.017798
0	3.97986	0.015297
0	1.98995	0.018895
0	1.98997	0.015879
0	1.06678	0.017532
0	0.994976	0.021399
0	1.44514	0.025135
0	8.95469	0.016285
0	16.9142	0.016679
0	0.99503	0.017303
0	4.97488	0.030602
0	3.89236	0.01786
0	7.9597	0.016809
0	9.94963	0.016763
0	4.97482	0.018258
0	1.98999	0.024876
0	0.994999	0.014304
0	4.97486	0.017239
0	1.98994	0.014123
0	2.08922	0.015847
0	10.6786	0.017829
0	1.98994	0.016355
0	3.97987	0.019006
0	3.97985	0.019442
0	0.995033	0.018774
0	5.42095	0.015884
0	4.97481	0.015856
0	0.995089	0.016254
0	9.94962	0.021516
0	12.9345	0.017773
0	0.995029	0.019566
0	3.97988	0.020024
0	7.95977	0.020348
0	17.4329	0.014356
0	15.9193	0.022675
0	4.97489	0.015194
0	0.228134	0.015904
0	4.9794	0.017445
0	0.994978	0.017346
0	1.98996	0.014239
0	7.95972	0.016356
0	0.995033	0.015292
0	0.995027	0.01744
0	8.95464	0.020481
0	0.995008	0.019584
0	2.14242	0.015046
0	2.11448	0.020168
0	4.97481	0.019886
0	4.97483	0.017842
0	31.8386	0.024972
0	0.995016	0.017576
0	3.97985	0.016345
0	0.994976	0.016344
0	3.97988	0.017217
0	16.9142	0.019415
0	0.995008	0.017573
0	4.97482	0.01777
0	7.9598	0.018339
0	1.98994	0.015922
0	3.9799	0.020132
0	1.98997	0.021049
0	4.58048	0.020085
0	9.94961	0.016853
0	4.97482	0.019028
0	1.98996	0.018769
0	0.392111	0.017986
0	0.995024	0.019025
0	1.98997	0.017476
0	4.9749	0.014731
0	12.9345	0.01944
0	3.97985	0.02332
0	0.994974	0.017378
0	10.2285	0.01792
0	4.97491	0.01786
0	0.994967	0.018984
0	0.995015	0.017663
0	9.94959	0.018643
0	7.95969	0.019151
0	0.995028	0.02084
0	1.98996	0.017435
0	4.83718	0.020939
0	3.9799	0.019234
0	4.97491	0.025624
0	0.417482	0.01579
0	0.994983	0.021504
0	4.97487	0.015467
0	4.9748	0.018252
0	1.98997	0.01815
0	0.995212	0.015086
0	0.995171	0.020712
0	17.3036	0.014883
0	2.24976	0.022528
0	16.9142	0.017467
0	9.9496	0.018078
0	3.52901	0.017009
0	1.98996	0.019222
0	1.98995	0.019626
0	3.97987	0.016685
0	7.1368	0.016269
0	3.97986	0.01908
0	1.98995	0.028755
0	1.98994	0.017483
0	14.9825	0.021951
0	0.995009	0.017537
0	3.11618	0.019564
0	4.9748	0.016559
0	7.4175	0.011848
0	1.98995	0.025182
0	4.97482	0.019669
0	2.9501	0.021535
0	4.97483	0.029269
0	11.156	0.009748
0	9.94964	0.017506
0	9.94963	0.027909
0	4.97482	0.015833
0	7.93587	0.019034
0	5.42685	0.017397
0	4.97482	0.020622
0	3.78917	0.024784
0	0.995059	0.025809
0	3.97988	0.022084
0	9.94962	0.026147
0	4.97487	0.020087
0	7.95972	0.018305
0	9.94959	0.020733
0	1.98999	0.017595
0	0.994991	0.015889
0	4.97482	0.016893
0	8.95463	0.016454
0	0.99504	0.020084
0	0.994981	0.019952
0	0.786398	0.01846
0	4.97483	0.020478
0	8.95469	0.020862
0	0.995017	0.023677
0	0.995018	0.017919
0	1.98998	0.019413
0	5.59476	0.022114
0	25.8687	0.014807
0	1.98996	0.019961
0	3.97988	0.016704
0	4.24728	0.020584
0	1.66877	0.022565
0	10.0672	0.017273
0	1.98995	0.015658
0	16.9142	0.015744
0	12.1556	0.014275
0	4.97481	0.017863
0	4.26606	0.02136
0	2.61165	0.021422
0	5.57438	0.014124
0	3.97986	0.021479
0	9.94966	0.015775
0	4.97498	0.015841
0	1.42523	0.017865
0	4.97484	0.017991
0	1.37398	0.014942
0	4.97495	0.016888
0	0.99499	0.016941
0	1.39816	0.018028
0	4.18617	0.019968
0	1.98996	0.015838
0	1.98996	0.017332
0	1.98995	0.017948
0	3.97987	0.019016
0	7.31476	0.018005
0	9.94963	0.019703
0	9.94959	0.019648
0	0.994989	0.019391
0	0.994982	0.022521
0	4.97485	0.019053
0	1.98997	0.01749
0	1.67651	0.017154
0	1.98993	0.021091
0	4.97483	0.019414
0	12.9374	0.017846
0	10.2755	0.020466
0	8.95466	0.015331
0	1.98998	0.020021
0	0.995103	0.019436
0	15.9193	0.029497
0	4.97483	0.017371
0	1.18565	0.017644
0	4.97482	0.016372
0	17.9092	0.016748
0	3.97988	0.019811
0	8.95465	0.014913
0	4.97488	0.01635
0	4.99022	0.018734
0	9.94958	0.018144
0	1.98998	0.018879
0	4.97481	0.018705
0	4.97483	0.019581
0	4.97485	0.018447
0	15.9193	0.014627
0	0.995	0.019671
0	12.9344	0.016598
0	2.00123	0.013403
0	3.66351	0.023347
0	4.97484	0.01718
0	4.97481	0.019944
0	0.99501	0.021343
0	7.95972	0.016871
0	3.97989	0.014981
0	3.97986	0.017438
0	1.98997	0.015342
0	0.995004	0.017421
0	8.95462	0.016835
0	4.60866	0.0205
0	1.99001	0.01748
0	0.995006	0.015886
0	0.367888	0.016441
0	1.99002	0.01432
0	16.9142	0.016916
0	1.98997	0.018024
0	0.994974	0.020529
0	3.97986	0.017869
0	0.994981	0.019574
0	1.98998	0.023037
0	4.97487	0.02054
0	9.96224	0.018948
0	0.995013	0.018948
0	0.99501	0.02804
0	3.97987	0.017383
0	0.995034	0.022739
0	0.994998	0.02264
0	3.97994	0.018407
0	16.9142	0.030626
0	4.97485	0.019642
0	3.97986	0.016309
0	4.97483	0.019429
0	1.98999	0.019032
0	3.97987	0.01902
0	1.98996	0.017458
0	24.8739	0.015791
0	0.994989	0.018369
0	1.99001	0.015754
0	3.97987	0.019454
0	3.97985	0.021308
0	0.995006	0.021073
0	9.94963	0.01801
0	7.95973	0.013769
0	9.94958	0.015682
0	3.8408	0.014894
0	1.98996	0.016816
0	7.95972	0.014643
0	1.98994	0.015516
0	3.9799	0.014645
0	9.94973	0.024453
0	0.994988	0.017624
0	0.995023	0.025364
0	4.97486	0.018251
0	12.9345	0.016096
0	4.58394	0.022334
0	3.18907	0.025107
0	3.98899	0.016614
0	8.95462	0.021927
0	3.97989	0.019681
0	0.995047	0.017179
0	8.95462	0.016149
0	0.994986	0.021228
0	8.95468	0.013693
0	2.85216	0.015914
0	0.994973	0.020914
0	0.994979	0.016996
0	0.994987	0.024571
0	3.97994	0.018526
0	4.9749	0.018485
0	2.35719	0.020879
0	0.995021	0.018882
0	0.99498	0.027218
0	0.994998	0.018046
0	1.75041	0.017557
0	0.994982	0.028822
0	3.9799	0.015898
0	4.97481	0.016609
0	4.97496	0.017406
0	0.994972	0.021871
0	0.995001	0.017131
0	1.98999	0.014973
0	9.94958	0.021755
0	15.9193	0.014941
0	0.994973	0.018491
0	4.97484	0.017909
0	8.95462	0.025049
0	1.98996	0.017031
0	3.97987	0.02003
0	0.99502	0.013868
0	0.99501	0.022144
0	4.97482	0.015365
0	1.28207	0.019125
0	1.99004	0.018459
0	3.97991	0.016958
0	7.95981	0.02251
0	8.95463	0.019689
0	7.95971	0.020583
0	3.52449	0.016917
0	1.98996	0.017369
0	4.97483	0.020085
0	0.995027	0.019808
0	4.97481	0.022893
0	1.98996	0.018234
0	4.16516	0.017741
0	3.97983	0.017631
0	8.78994	0.012591
0	3.64796	0.017087
0	4.97487	0.013917
0	9.94959	0.01898
0	0.994976	0.023553
0	4.97482	0.020245
0	0.995047	0.015229
0	3.30255	0.015636
0	3.97989	0.015587
0	7.95972	0.016495
0	4.97484	0.016495
0	9.94958	0.016203
0	3.98	0.018714
0	9.94964	0.018241
0	0.994986	0.016469
0	16.9143	0.012855
0	16.9142	0.016189
0	5.09006	0.026203
0	4.97486	0.022011
0	7.95973	0.02276
0	12.9345	0.025387
0	9.94957	0.019269
0	9.94958	0.018285
0	0.994979	0.015699
0	0.995024	0.020247
0	0.995079	0.022113
0	1.98996	0.020057
0	0.994999	0.015206
0	3.97992	0.017616
0	4.97482	0.018517
0	0.994973	0.017884
0	1.98994	0.017813
0	19.8992	0.016652
0	1.99001	0.016147
0	4.97485	0.017593
0	1.99001	0.01515
0	7.95972	0.021725
0	4.97488	0.020789
0	3.97987	0.021447
0	8.95463	0.01663
0	0.994966	0.027941
0	3.97985	0.016125
0	3.9799	0.023581
0	9.94962	0.017466
0	0.995005	0.020949
0	0.279242	0.017521
0	6.23779	0.015304
0	1.98997	0.020556
0	4.97481	0.015847
0	3.63418	0.017497
0	19.8991	0.017871
0	15.9193	0.016001
0	8.95476	0.020551
0	1.98994	0.017616
0	8.95465	0.024798
0	4.97482	0.018247
0	9.66855	0.013254
0	0.995063	0.015701
0	9.9496	0.019547
0	1.98999	0.014345
0	0.995003	0.018366
0	19.8991	0.013697
0	4.9748	0.0147
0	0.995042	0.01659
0	4.10022	0.01249
0	19.8991	0.024906
0	3.98009	0.017345
0	0.995017	0.021117
0	0.995045	0.017067
0	10.0999	0.013942
0	1.98995	0.018573
0	6.55158	0.014984
0	1.98996	0.014978
0	3.97985	0.017796
0	0.995009	0.022466
0	4.97498	0.016925
0	4.97482	0.019779
0	7.95974	0.020181
0	4.97486	0.017581
0	0.995018	0.021885
0	1.98995	0.019419
0	0.994999	0.01649
0	22.524	0.019548
0	8.95474	0.018395
0	0.995035	0.020797
0	0.995007	0.017621
0	3.97985	0.018519
0	1.73686	0.017668
0	0.994999	0.015796
0	1.98995	0.017541
0	1.98997	0.017378
0	6.15742	0.017339

## Sheet: Hill Climber Results
# of Accurate Convergences	Average Convergence Value	Average Premature Convergence Run Time (s)	Average Correct Convergence Run Time (s)	Trials		# of Accurate Convergences	Average Convergence Value	Average Premature Convergence Run Time (s)	Average Correct Convergence Run Time (s)	Trials		# of Accurate Convergences	Average Convergence Value	Average Premature Convergence Run Time (s)	Average Correct Convergence Run Time (s)	Trials		# of Accurate Convergences	Average Convergence Value	Average Premature Convergence Run Time (s)	Average Correct Convergence Run Time (s)	Trials		# of Accurate Convergences	Average Convergence Value	Average Premature Convergence Run Time (s)	Average Correct Convergence Run Time (s)	Trials
7	17.2943	0.600423	0.651859	1000		9	16.9799	0.594025	0.566676	1000		8	17.4346	0.605176	0.744393	1000		3	17.4196	0.595685	0.648979	1000		8	16.9779	0.57611	0.657089	1000
1	3.92315e-06		0.538198			1	1.86304e-06		0.837863			1	4.78471e-05		0.98371			1	4.41723e-05		0.654415			1	1.55911e-05		0.87247
1	4.03692e-05		0.575755			1	2.58096e-05		0.199478			1	2.08702e-05		0.903803			1	8.36231e-06		0.496161			1	7.77857e-06		0.920831
1	4.89039e-07		0.719409			1	4.19908e-05		0.747059			1	1.57622e-05		0.85941			1	1.03737e-06		0.796362			1	1.82017e-05		0.13035
1	2.6965e-06		0.749887			1	4.03655e-05		0.389017			1	9.24186e-06		0.846562			0	4.9748	0.273589				1	1.63733e-05		0.30001
1	3.85039e-05		0.645648			1	4.18779e-05		0.374671			1	2.94153e-06		0.589696			0	19.8991	0.289634				1	9.25617e-06		0.547423
1	2.30781e-05		0.68996			1	2.49479e-05		0.610036			1	6.90653e-07		0.784389			0	8.9546	0.66053				1	4.17479e-05		0.601472
1	6.97263e-07		0.644156			1	2.09875e-05		0.641655			1	3.4369e-05		0.691919			0	7.95967	0.537701				1	1.85322e-05		0.821357
0	16.9142	0.141656				1	2.0754e-05		0.411739			1	1.63236e-05		0.295653			0	24.8737	0.171786				1	8.42038e-07		1.0628
0	4.97479	0.719905				1	4.13845e-05		0.888567			0	0.994961	0.795308				0	12.9344	0.717215				0	24.8738	0.670482
0	16.9142	0.50299				0	0.994962	0.841187				0	16.9142	0.747455				0	33.8284	0.245847				0	33.8283	0.497732
0	3.97985	0.736133				0	24.8738	0.169412				0	1.98996	0.501134				0	24.8739	0.23328				0	19.8991	0.946341
0	16.9142	0.862917				0	4.97479	0.897171				0	25.8687	0.788376				0	31.8385	0.376923				0	24.8737	0.407563
0	17.9092	0.863011				0	4.97481	0.199824				0	25.8687	0.656861				0	0.994985	1.04573				0	28.8536	0.721195
0	16.9142	0.422998				0	17.9092	0.230316				0	16.9142	0.59902				0	17.9092	1.02009				0	24.8737	0.578094
0	15.9193	0.617679				0	33.8283	0.737576				0	15.9193	0.161409				0	12.9344	0.698337				0	24.8737	0.684913
0	16.9142	0.449982				0	25.8687	0.506778				0	33.8284	0.596361				0	7.95969	0.541604				0	19.8991	0.856801
0	4.9748	0.495669				0	12.9344	0.539356				0	40.793	0.869478				0	24.8739	1.03241				0	4.97481	0.716026
0	31.8385	0.465318				0	24.8739	0.826185				0	4.9748	0.736978				0	19.8991	0.675294				0	0.994973	0.634747
0	12.9344	0.383797				0	17.9092	0.999992				0	19.8991	0.466519				0	31.8385	0.718004				0	4.97479	0.598439
0	15.9192	0.712535				0	9.94957	0.522891				0	3.97983	0.336642				0	24.8738	0.795981				0	24.8739	0.343734
0	8.9546	1.00357				0	16.9142	0.811963				0	28.8536	0.485783				0	24.8739	0.894461				0	9.94957	0.781446
0	28.8536	0.235345				0	24.8738	0.626376				0	8.95465	0.790448				0	15.9192	0.203658				0	24.8739	0.712637
0	33.8283	0.357768				0	19.8991	0.728395				0	16.9143	0.192317				0	1.98995	0.920249				0	24.8738	0.428461
0	1.98996	0.657172				0	16.9142	0.261447				0	4.97479	0.584489				0	24.8739	0.71405				0	19.8991	0.816973
0	17.9092	0.502272				0	17.9092	0.320855				0	4.9748	0.934646				0	40.793	0.512022				0	25.8687	0.645929
0	24.8738	0.848575				0	4.97482	0.561533				0	25.8687	0.53623				0	33.8283	0.57226				0	49.7475	0.357803
0	40.793	0.467249				0	40.793	0.554032				0	4.97483	0.714919				0	24.8739	1.07676				0	24.8738	0.650024
0	9.94956	0.253006				0	16.9142	0.51113				0	31.8385	0.597067				0	33.8283	0.286981				0	4.97479	0.887518
0	9.94957	0.360143				0	24.8737	0.549489				0	25.8687	0.799286				0	19.8991	0.37109				0	12.9344	0.926592
0	24.8738	0.707022				0	16.9142	0.685843				0	19.8991	0.91329				0	25.8687	0.644921				0	4.97484	0.494086
0	3.97985	0.263653				0	9.94957	0.714632				0	17.9092	0.411135				0	1.98996	0.546945				0	16.9142	0.80932
0	15.9192	0.335737				0	19.8991	0.777771				0	7.95967	0.105801				0	9.94956	0.9118				0	9.94961	1.05842
0	24.8738	0.97217				0	15.9193	0.531366				0	15.9192	0.59236				0	7.95967	0.885158				0	7.95967	0.772151
0	33.8283	0.243829				0	17.9092	1.12538				0	4.9748	0.866192				0	1.98993	1.13435				0	15.9193	0.853299
0	33.8283	0.55745				0	31.8385	0.400793				0	24.8739	0.57819				0	12.9345	0.847324				0	33.8283	0.505349
0	31.8385	0.619445				0	40.793	0.067646				0	24.8739	0.654769				0	28.8536	0.594765				0	16.9142	0.15343
0	17.9092	0.224623				0	31.8385	0.702742				0	17.9092	0.606042				0	24.8737	0.419172				0	16.9142	0.811545
0	1.98992	0.682635				0	16.9142	0.327204				0	3.97985	0.51495				0	24.8739	0.704166				0	33.8283	0.562684
0	7.95966	0.399169				0	8.95461	0.659727				0	25.8687	0.474944				0	12.9344	0.464012				0	9.94957	0.437719
0	33.8283	0.072511				0	24.8738	0.629675				0	3.97983	0.792058				0	16.9142	0.608076				0	19.8991	0.60098
0	16.9142	0.317705				0	15.9193	0.184262				0	31.8385	0.681827				0	24.8739	0.791765				0	8.9546	1.01018
0	9.94959	0.461978				0	9.94958	0.558848				0	25.8687	0.24017				0	0.995001	0.496672				0	4.97483	0.627034
0	19.8991	0.830862				0	16.9142	0.618569				0	19.8991	0.398848				0	33.8283	0.387458				0	19.8991	0.121925
0	17.9092	0.674671				0	0.994972	0.622554				0	24.8739	0.905105				0	7.95969	0.312228				0	0.994979	0.306667
0	16.9142	0.627347				0	19.8991	0.170672				0	24.8739	0.615751				0	15.9193	0.314745				0	16.9142	0.534452
0	1.98993	0.264759				0	9.94957	0.856543				0	8.95461	0.682564				0	31.8385	0.146195				0	7.95967	0.153521
0	16.9142	0.057866				0	8.9546	0.374423				0	4.97481	0.782151				0	15.9192	0.623795				0	9.94957	0.665057
0	40.793	0.832147				0	1.98992	1.03052				0	17.9092	0.623472				0	17.9092	0.535328				0	40.793	0.390596
0	15.9193	0.554987				0	33.8284	0.437223				0	25.8687	0.720279				0	40.793	0.769489				0	7.9597	0.470161
0	15.9193	0.329747				0	15.9193	0.311866				0	7.95968	0.359365				0	28.8536	0.094738				0	1.98994	0.662972
0	8.95464	0.718263				0	16.9142	0.462505				0	4.9748	0.739011				0	9.94956	0.33282				0	0.994961	0.824407
0	7.95971	0.403269				0	0.994992	0.793275				0	49.7475	0.571316				0	4.97479	1.08277				0	1.98992	0.553189
0	17.9092	0.638859				0	40.793	0.167029				0	19.8991	0.317864				0	17.9092	0.275496				0	1.98995	0.575672
0	3.97984	0.741909				0	24.8737	1.13136				0	1.98996	0.887567				0	16.9142	0.685589				0	12.9345	0.400037
0	31.8385	0.924981				0	3.97987	0.284082				0	4.97479	0.027358				0	19.8991	0.724208				0	4.97484	0.672214
0	19.8991	0.896281				0	25.8687	0.11881				0	24.8739	1.1102				0	19.8991	0.443833				0	15.9193	0.979548
0	19.8991	0.749044				0	16.9142	0.601419				0	8.95464	0.259408				0	3.97984	0.226942				0	24.8739	0.096708
0	7.95969	0.552794				0	28.8536	0.820115				0	12.9345	0.945369				0	7.95966	0.883221				0	12.9344	0.506334
0	4.9748	0.600828				0	17.9092	0.575521				0	9.94961	0.462319				0	19.8991	0.945373				0	3.97985	0.849838
0	4.97483	0.738155				0	28.8536	0.810588				0	33.8284	0.822465				0	12.9345	0.485364				0	8.9546	0.703311
0	4.97482	0.133191				0	8.95461	0.243972				0	25.8687	0.254716				0	40.793	0.686748				0	28.8536	0.526218
0	19.8991	0.662377				0	7.95968	0.318062				0	19.8991	0.271871				0	28.8536	0.71579				0	12.9344	0.62967
0	16.9142	0.499373				0	17.9093	0.5439				0	16.9142	0.569532				0	28.8536	0.345384				0	1.98993	0.643121
0	31.8385	0.313524				0	3.97984	0.268606				0	4.9748	0.759065				0	9.94957	0.16844				0	24.8738	0.687642
0	1.98992	0.20678				0	19.8991	0.503165				0	31.8385	0.659665				0	19.8991	0.552531				0	31.8385	0.527748
0	24.8739	0.557553				0	4.97479	0.403508				0	9.94956	0.733776				0	12.9344	0.363041				0	9.94958	0.268541
0	9.94956	0.856091				0	19.8991	0.967692				0	9.94957	0.475318				0	9.94957	0.847253				0	1.98994	0.392389
0	24.8739	0.407375				0	12.9345	0.416023				0	12.9345	0.729521				0	4.97479	0.434879				0	17.9092	0.934662
0	12.9344	0.210402				0	19.8991	0.595414				0	15.9193	0.70707				0	3.97987	0.762707				0	25.8687	0.687489
0	19.8991	0.337427				0	7.95969	0.570098				0	31.8385	0.465684				0	40.793	0.937941				0	19.8991	0.581265
0	12.9345	0.726771				0	25.8687	0.665465				0	9.94959	0.978501				0	12.9344	0.60609				0	9.94957	0.80609
0	24.8737	0.773749				0	4.97482	0.308636				0	19.8991	0.44596				0	19.8991	0.407756				0	28.8536	0.251417
0	19.8991	0.724418				0	7.95969	0.815248				0	24.8738	0.945642				0	28.8536	0.187659				0	12.9344	0.431901
0	0.994992	0.628668				0	24.8739	0.831955				0	3.97985	0.726284				0	16.9142	0.150092				0	31.8385	0.638595
0	4.9748	0.979553				0	19.8991	0.896435				0	17.9092	0.885286				0	40.793	0.637224				0	33.8283	0.847755
0	31.8385	0.681531				0	19.8991	0.72496				0	16.9143	0.664735				0	17.9092	0.569624				0	24.8737	0.512944
0	17.9092	0.92523				0	40.793	0.706414				0	3.97983	0.560317				0	49.7475	0.707808				0	16.9142	0.678536
0	4.9748	0.666021				0	16.9142	0.719978				0	4.97482	0.766378				0	16.9142	0.608643				0	8.9546	0.570613
0	40.793	1.02659				0	25.8687	0.564451				0	15.9193	0.577848				0	9.94956	0.48445				0	8.95463	0.48647
0	28.8536	0.616603				0	33.8283	0.890801				0	16.9142	0.508997				0	19.8991	0.433159				0	19.8991	0.748537
0	25.8687	0.774363				0	4.97481	0.802737				0	4.9748	0.418024				0	17.9092	0.895983				0	33.8283	0.637203
0	24.8738	0.424162				0	4.97482	0.219823				0	19.8991	0.554778				0	15.9193	0.686076				0	7.95967	0.57279
0	12.9344	0.813909				0	24.8739	0.819356				0	25.8687	1.11842				0	1.98992	0.652317				0	0.99496	0.829392
0	8.95462	0.817016				0	9.94957	0.426804				0	19.8991	0.407492				0	8.95462	0.66712				0	4.97479	0.411587
0	12.9345	0.684092				0	31.8385	0.420113				0	0.994974	0.486227				0	7.95967	0.859546				0	33.8283	0.974567
0	3.97988	0.508192				0	12.9344	0.456899				0	7.95967	0.427611				0	25.8687	0.583864				0	4.9748	0.312726
0	33.8283	0.399053				0	40.793	0.318204				0	25.8687	0.136674				0	15.9192	0.84459				0	1.98995	0.242906
0	16.9142	0.693632				0	4.97482	0.221725				0	12.9344	0.716471				0	16.9142	0.129089				0	12.9344	0.637112
0	24.8739	0.498298				0	15.9193	0.854871				0	40.793	0.604941				0	15.9193	0.372498				0	4.97479	0.622077
0	1.98992	0.651326				0	31.8385	0.223279				0	4.97483	0.172456				0	19.8991	0.143301				0	33.8284	0.060987
0	24.8739	0.831393				0	15.9192	0.828423				0	9.9496	0.052275				0	24.8739	0.347004				0	33.8283	0.308611
0	9.94957	0.406296				0	4.97481	0.94508				0	19.8991	0.689176				0	19.8991	0.613983				0	8.95461	0.538809
0	9.94957	0.571475				0	4.97483	0.698459				0	12.9344	0.84168				0	16.9142	0.473392				0	0.994967	0.588076
0	7.95967	0.628989				0	19.8991	1.00919				0	16.9142	0.966509				0	19.8991	0.12733				0	28.8536	0.422344
0	3.97984	0.74433				0	28.8536	0.515218				0	24.8739	0.681605				0	28.8536	0.689288				0	24.8739	0.41898
0	19.8991	0.290352				0	16.9142	0.445856				0	15.9192	0.495715				0	49.7475	0.224902				0	0.994962	0.391097
0	12.9345	0.120879				0	4.97479	0.392961				0	17.9092	0.688855				0	19.8991	0.446722				0	16.9142	0.542432
0	16.9142	0.901402				0	16.9142	0.806935				0	7.95966	0.422974				0	33.8284	1.20795				0	31.8385	0.328651
0	7.95968	0.911858				0	25.8687	0.081817				0	28.8536	0.271817				0	1.98992	0.532306				0	16.9142	0.403651
0	3.97984	0.656737				0	9.94961	0.49854				0	15.9192	0.164701				0	28.8536	0.56725				0	19.8991	0.98015
0	4.9748	0.181141				0	19.8991	0.789486				0	28.8536	0.099366				0	9.94958	0.723715				0	31.8385	0.629939
0	8.95461	1.00233				0	31.8385	0.893063				0	1.98997	0.527946				0	24.8738	0.430642				0	12.9344	0.677907
0	1.98992	0.948138				0	28.8536	0.778538				0	12.9344	0.435401				0	25.8687	0.83938				0	8.95461	0.159266
0	9.94957	0.735082				0	9.94959	0.739455				0	12.9345	0.801012				0	15.9192	0.129887				0	4.97479	0.311611
0	9.94959	0.7908				0	0.994977	0.684759				0	19.8991	0.457286				0	49.7475	0.924643				0	16.9142	0.260105
0	31.8385	0.76423				0	1.98996	0.319299				0	7.95968	1.02426				0	33.8283	0.276354				0	24.8739	0.471088
0	49.7475	0.305553				0	9.94959	0.675717				0	40.793	0.302145				0	12.9344	0.605626				0	16.9142	0.584656
0	12.9344	0.527268				0	7.95967	0.326804				0	16.9142	1.21598				0	28.8536	0.934912				0	17.9092	1.24803
0	3.97985	0.290117				0	12.9345	0.478616				0	7.95968	0.822927				0	24.8738	0.181612				0	12.9344	0.572177
0	3.97983	0.501644				0	3.97984	1.51439				0	24.8739	0.940716				0	28.8536	0.154299				0	12.9345	0.67145
0	40.793	0.601328				0	24.8737	0.732411				0	49.7475	0.718222				0	16.9142	0.595284				0	25.8687	0.583308
0	4.9748	0.663247				0	9.94956	0.714398				0	28.8536	0.409813				0	4.97482	0.917832				0	33.8283	0.612365
0	8.9546	0.647371				0	9.94961	0.646808				0	19.8991	0.23408				0	3.97984	0.476334				0	0.994968	0.365361
0	4.97479	0.105419				0	28.8536	0.750467				0	9.94957	0.315897				0	49.7475	0.24217				0	15.9192	0.497903
0	33.8283	0.774153				0	9.94956	0.891474				0	19.8991	0.509136				0	16.9142	0.566353				0	19.8991	0.447274
0	19.8991	1.0618				0	9.94959	0.513987				0	19.8991	0.293046				0	4.97481	0.444686				0	7.95969	0.707341
0	33.8283	0.504567				0	9.94957	0.645014				0	28.8536	0.775049				0	9.94956	0.353608				0	4.97479	0.769025
0	4.97479	0.537934				0	16.9142	0.268302				0	24.8738	0.310488				0	25.8687	0.229895				0	17.9092	0.513192
0	31.8385	1.00512				0	12.9344	0.41755				0	17.9092	0.344581				0	19.8991	0.304911				0	15.9192	0.325872
0	24.8739	0.546109				0	16.9142	0.64344				0	9.94956	1.04622				0	16.9142	1.40167				0	12.9344	0.561019
0	3.97987	0.533732				0	31.8385	0.588845				0	9.94957	0.821939				0	4.97479	0.717859				0	8.95465	0.649826
0	19.8991	0.073977				0	4.97479	0.657509				0	24.8738	0.736334				0	19.8991	1.11979				0	12.9345	0.832145
0	8.95462	0.605052				0	0.994961	0.185417				0	49.7475	0.809966				0	24.8738	0.753005				0	40.793	0.484893
0	12.9344	0.626055				0	15.9192	0.614061				0	3.97983	0.859062				0	24.8739	0.234083				0	4.97484	0.608233
0	16.9142	0.604267				0	12.9344	0.932586				0	0.99498	0.425148				0	3.97983	0.516395				0	24.8738	0.304282
0	3.97983	0.651385				0	12.9344	0.308866				0	8.95465	0.689104				0	17.9092	0.191489				0	4.97483	0.666532
0	7.95967	0.531479				0	12.9344	1.01903				0	9.94956	0.479043				0	24.8739	0.15532				0	17.9092	0.222672
0	33.8283	0.561269				0	8.95463	0.632541				0	28.8536	0.482338				0	15.9192	0.51386				0	0.994979	0.847961
0	12.9344	0.338355				0	9.94959	1.34894				0	9.94956	0.778364				0	9.9496	0.79555				0	9.94956	0.645229
0	28.8536	0.704359				0	19.8991	0.027295				0	7.95971	0.419473				0	7.9597	0.349692				0	33.8283	0.715722
0	9.94958	0.838992				0	12.9344	0.869029				0	24.8739	0.144008				0	25.8687	0.62607				0	12.9345	0.41706
0	40.793	0.682479				0	25.8687	0.5082				0	28.8536	0.368804				0	3.97983	0.627742				0	4.97479	0.710807
0	28.8536	0.203326				0	33.8283	0.84603				0	4.97481	0.761187				0	24.8738	0.823636				0	40.793	0.310574
0	16.9142	0.825706				0	9.94958	0.588749				0	9.94957	1.11104				0	19.8991	1.08995				0	4.97483	0.3046
0	7.95969	0.703097				0	7.9597	0.655268				0	9.94956	0.580018				0	4.9748	0.662271				0	24.8739	0.115942
0	25.8687	0.294589				0	4.97479	0.708463				0	24.8738	0.535345				0	19.8991	0.746039				0	4.97479	0.913744
0	19.8991	0.597517				0	17.9092	0.602188				0	28.8536	0.315645				0	24.8738	0.823869				0	12.9344	0.718402
0	12.9345	0.429478				0	28.8536	0.764155				0	33.8284	0.288355				0	12.9345	0.448409				0	12.9344	0.597053
0	19.8991	0.373024				0	7.95967	0.727356				0	24.8737	0.506443				0	1.98992	0.824085				0	7.95968	0.602137
0	12.9344	0.593894				0	0.994961	0.129698				0	24.8739	0.874893				0	7.95968	0.649978				0	9.94957	0.518184
0	16.9142	0.427673				0	33.8283	0.264363				0	19.8991	0.419811				0	4.97479	0.91276				0	16.9142	0.257724
0	1.98994	0.72453				0	16.9142	0.293179				0	49.7475	0.236576				0	0.994962	0.531237				0	8.95462	0.465687
0	12.9344	0.73015				0	28.8536	0.601261				0	8.9546	1.02109				0	0.994963	0.774707				0	15.9192	0.595171
0	9.94957	0.719241				0	17.9092	0.334153				0	0.994962	0.603471				0	24.8737	0.248756				0	1.98994	0.627827
0	8.9546	0.429884				0	1.98992	0.968908				0	9.94957	1.0291				0	33.8284	0.324601				0	16.9142	0.479327
0	19.8991	0.08224				0	17.9092	0.580464				0	1.98993	0.691281				0	1.98992	0.980289				0	12.9344	0.702416
0	24.8739	1.24925				0	16.9142	0.592266				0	12.9344	0.520021				0	4.97481	0.411262				0	12.9344	0.295727
0	33.8284	0.569822				0	31.8385	1.12128				0	4.9748	0.296106				0	19.8991	0.903412				0	31.8385	0.672462
0	28.8536	0.614339				0	0.99497	0.711384				0	9.94957	0.551759				0	19.8991	1.40686				0	9.94958	0.99326
0	15.9192	0.754772				0	16.9142	0.291376				0	19.8991	0.826931				0	16.9142	0.502974				0	12.9345	0.45374
0	31.8385	0.287509				0	40.793	0.081846				0	19.8991	1.0988				0	3.97984	0.286693				0	40.793	0.619291
0	9.94957	0.319729				0	15.9193	0.488977				0	17.9092	0.329637				0	16.9142	0.843642				0	9.94956	0.83484
0	19.8991	0.656432				0	3.97983	0.32189				0	4.97481	0.823682				0	9.94956	0.790541				0	1.98992	0.342456
0	0.994996	0.859073				0	15.9193	0.200036				0	19.8991	0.517585				0	31.8385	0.713973				0	33.8283	0.615562
0	9.94958	0.49713				0	19.8991	0.513659				0	31.8385	0.471619				0	40.793	0.422126				0	16.9142	0.911353
0	9.94956	0.958015				0	33.8283	0.519833				0	16.9142	0.740483				0	31.8385	0.094897				0	19.8991	0.514845
0	1.98995	0.423509				0	33.8283	0.848349				0	16.9142	0.70042				0	12.9345	0.420357				0	40.793	0.451895
0	15.9192	0.644747				0	25.8687	0.495657				0	3.97983	1.07186				0	19.8991	0.036212				0	16.9142	0.081949
0	16.9142	0.565292				0	1.98993	0.745132				0	7.95967	0.364757				0	17.9092	0.604795				0	19.8991	0.425599
0	9.94958	0.476026				0	0.995001	0.435416				0	24.8737	0.672927				0	4.97479	0.748088				0	4.97481	0.460768
0	19.8991	0.985767				0	33.8283	0.578234				0	24.8738	0.100277				0	19.8991	1.1532				0	7.95966	0.658331
0	40.793	0.765167				0	24.8739	0.787236				0	0.994973	0.555671				0	4.9748	0.919464				0	12.9344	0.445145
0	12.9345	0.160275				0	33.8283	0.857559				0	16.9142	0.687555				0	4.97483	0.719725				0	0.994994	0.945998
0	4.9748	0.81051				0	7.9597	0.836812				0	15.9193	0.717812				0	16.9142	0.350719				0	1.98992	0.379735
0	8.9546	0.361667				0	12.9344	0.23669				0	17.9092	0.611065				0	25.8687	0.351886				0	9.94957	0.434608
0	16.9142	0.817973				0	25.8687	0.276139				0	9.94956	0.803748				0	28.8536	0.374411				0	9.94956	0.5686
0	40.793	0.14236				0	28.8536	0.739546				0	9.94957	0.899113				0	1.98992	0.86843				0	15.9193	0.706444
0	19.8991	0.885477				0	15.9192	0.876352				0	17.9092	1.08753				0	4.9748	0.713889				0	9.94959	0.758289
0	16.9142	0.91788				0	31.8385	0.186245				0	33.8284	0.702549				0	7.95966	0.594937				0	24.8738	0.116451
0	19.8991	0.469446				0	12.9344	0.658651				0	31.8385	0.486676				0	0.994967	0.38184				0	33.8284	0.699634
0	3.97984	0.309192				0	28.8536	0.722285				0	1.98992	0.519043				0	8.95461	0.818442				0	9.94957	0.650968
0	12.9345	0.351595				0	33.8283	0.444262				0	15.9192	0.714261				0	9.94957	0.116305				0	9.9496	0.574715
0	3.97985	0.987709				0	4.9748	0.536814				0	16.9142	0.547591				0	24.8739	0.627224				0	16.9142	0.129734
0	28.8536	0.788121				0	19.8991	0.510396				0	3.97983	0.783363				0	15.9193	0.683537				0	12.9344	0.311484
0	31.8385	0.483373				0	28.8536	0.506035				0	4.97479	0.885228				0	3.97984	1.0354				0	9.94957	1.46176
0	4.97479	0.33048				0	15.9193	0.748103				0	24.8738	0.19153				0	19.8991	0.871121				0	0.99496	0.28164
0	49.7475	0.130661				0	15.9192	0.169944				0	8.9546	0.654823				0	17.9092	0.389013				0	33.8283	0.734801
0	33.8284	0.65759				0	24.8739	0.411928				0	12.9345	0.105304				0	15.9193	0.416169				0	8.9546	0.821516
0	16.9142	0.345873				0	8.95462	0.82148				0	25.8687	0.631121				0	16.9142	0.67092				0	40.793	0.439803
0	9.94958	1.3524				0	0.995	0.911072				0	12.9345	0.566747				0	19.8991	0.901588				0	8.9546	0.425766
0	17.9092	0.260568				0	12.9344	0.229431				0	19.8991	0.641079				0	15.9193	0.499424				0	24.8737	0.314726
0	24.8738	0.483773				0	28.8536	0.612935				0	1.98992	0.431698				0	12.9344	0.615201				0	7.95969	0.813173
0	24.8738	0.594851				0	12.9345	0.75671				0	8.9546	0.695043				0	33.8283	0.661778				0	0.994982	0.532086
0	31.8385	0.705016				0	12.9345	0.770677				0	9.94959	0.403478				0	24.8738	0.715357				0	9.94959	0.420932
0	33.8283	0.547001				0	12.9345	0.565668				0	24.8738	0.710718				0	4.97482	0.782259				0	9.94956	0.475646
0	16.9142	0.666556				0	24.8737	0.858691				0	40.793	0.495498				0	3.97985	0.758561				0	9.9496	0.582757
0	17.9092	0.702558				0	19.8991	0.829707				0	19.8991	0.687675				0	9.9496	0.249164				0	28.8536	0.488548
0	33.8283	0.516653				0	15.9193	0.482077				0	3.97985	0.371507				0	25.8687	0.442022				0	0.994963	0.793201
0	19.8991	0.624763				0	8.95463	0.757364				0	17.9092	0.448434				0	19.8991	0.654735				0	4.97481	0.846236
0	9.94957	0.921017				0	40.793	0.631938				0	25.8687	0.379385				0	40.793	0.535791				0	31.8385	0.507852
0	8.9546	0.931603				0	12.9345	0.575907				0	12.9345	0.215092				0	33.8283	0.691823				0	9.94956	0.28419
0	8.95461	0.446383				0	40.793	0.661643				0	33.8283	0.595836				0	25.8687	0.880381				0	25.8687	0.67436
0	8.95464	0.699929				0	1.98997	0.408532				0	31.8385	0.285169				0	19.8991	0.232089				0	8.9546	0.44417
0	12.9345	0.322569				0	7.95968	0.267406				0	0.994966	0.603719				0	19.8991	0.601105				0	28.8536	0.176305
0	4.9748	0.823148				0	25.8687	0.508285				0	17.9092	0.392631				0	33.8283	0.518755				0	40.793	0.647158
0	8.95464	0.805904				0	25.8687	0.633557				0	7.95969	0.730135				0	4.97479	0.635662				0	9.94956	0.31173
0	16.9142	0.341172				0	0.99498	0.611121				0	28.8536	0.717018				0	3.97986	0.512176				0	19.8991	0.495513
0	1.98995	0.628875				0	19.8991	0.787474				0	4.97482	0.15988				0	24.8739	0.76531				0	40.793	0.403083
0	16.9142	0.908531				0	19.8991	0.549665				0	40.793	0.59497				0	16.9142	1.05234				0	12.9344	0.949542
0	16.9142	0.817297				0	3.97983	0.649841				0	24.8739	1.09136				0	9.94956	0.656196				0	17.9092	0.228789
0	7.95969	0.55957				0	15.9192	0.163529				0	24.8739	1.01998				0	31.8385	0.316674				0	24.8737	0.122121
0	9.94957	0.747155				0	24.8738	0.604585				0	40.793	0.748328				0	12.9344	0.713326				0	33.8283	0.256702
0	17.9092	0.391106				0	15.9193	1.25769				0	17.9092	0.765937				0	12.9345	0.62289				0	28.8536	0.639464
0	49.7475	0.130119				0	33.8283	0.683582				0	7.95968	0.302769				0	12.9344	0.85753				0	7.95967	0.056737
0	28.8536	0.399552				0	49.7475	0.791531				0	24.8739	0.586252				0	3.97984	0.277204				0	15.9192	0.407703
0	19.8991	0.894299				0	24.8738	0.810371				0	31.8385	0.28707				0	19.8991	0.93168				0	4.97479	0.554261
0	3.97984	0.623608				0	28.8536	0.515453				0	19.8991	0.776803				0	16.9142	0.684455				0	19.8991	0.511323
0	25.8687	0.807239				0	28.8536	0.377457				0	7.95967	0.853714				0	33.8283	0.460859				0	8.95463	0.444265
0	16.9142	0.246711				0	17.9092	0.919958				0	25.8687	0.517854				0	31.8385	0.574224				0	3.97988	0.384373
0	19.8991	0.360962				0	4.9748	0.906834				0	28.8536	0.285186				0	9.94956	0.589491				0	0.994961	0.323834
0	9.9496	0.235129				0	0.994965	0.725434				0	40.793	0.55961				0	31.8385	0.351496				0	25.8687	0.230726
0	7.95967	0.764364				0	33.8284	0.173569				0	12.9344	0.657792				0	19.8991	0.223231				0	1.98992	0.595294
0	17.9092	0.763275				0	28.8536	0.926208				0	17.9092	0.722802				0	9.94956	0.310536				0	33.8283	0.441383
0	12.9344	0.354563				0	16.9142	0.560043				0	7.95967	0.782424				0	3.97983	0.464411				0	33.8283	0.125187
0	3.97983	0.195397				0	9.94961	0.620946				0	9.94959	0.299632				0	15.9193	0.724907				0	7.95968	0.822989
0	49.7475	0.796514				0	1.98996	0.78581				0	1.98993	0.178144				0	28.8536	0.230719				0	9.94957	0.637361
0	24.8737	1.00938				0	1.98992	1.03035				0	24.8739	0.369194				0	3.97987	0.477415				0	16.9142	0.440969
0	12.9345	0.657673				0	12.9344	0.572738				0	9.9496	0.883808				0	8.95461	0.685317				0	9.9496	0.894391
0	8.95464	0.191937				0	8.95461	0.77754				0	4.9748	0.705105				0	12.9344	0.545812				0	0.994962	0.256428
0	16.9143	0.898035				0	19.8991	0.209606				0	17.9092	0.786005				0	40.793	0.756996				0	12.9344	0.806072
0	9.94958	1.32017				0	16.9142	0.418196				0	33.8283	0.727478				0	4.9748	0.636909				0	17.9092	0.431632
0	24.8737	0.330736				0	33.8283	0.530282				0	19.8991	0.459903				0	3.97984	0.638904				0	19.8991	0.451497
0	24.8739	0.190784				0	19.8991	0.793148				0	1.98992	0.582291				0	28.8536	0.257188				0	17.9092	0.596816
0	33.8284	0.931869				0	33.8284	0.626743				0	12.9345	0.963483				0	4.97479	0.745635				0	25.8687	0.367665
0	0.994978	0.468825				0	24.8737	0.69308				0	1.98993	1.22601				0	28.8536	0.578856				0	25.8687	0.262142
0	8.95462	0.973361				0	4.97482	0.554822				0	0.994998	0.380269				0	4.97479	0.819849				0	12.9345	0.774855
0	8.95463	0.684388				0	1.98997	0.489439				0	31.8385	1.25271				0	8.9546	0.670366				0	40.793	0.259434
0	9.94956	0.682784				0	28.8536	0.569068				0	1.98996	0.552572				0	8.95461	0.700855				0	9.94958	1.32503
0	19.8991	0.611542				0	33.8283	0.498243				0	15.9192	0.935844				0	3.97985	0.588002				0	19.8991	0.391002
0	19.8991	1.00737				0	12.9344	0.706932				0	12.9345	0.706564				0	4.97479	0.274448				0	0.994966	0.637037
0	25.8687	0.60942				0	12.9345	0.447035				0	8.9546	0.6212				0	9.94957	0.479693				0	15.9193	0.746793
0	28.8536	0.173666				0	1.98996	0.329632				0	17.9092	0.659337				0	9.94958	0.444855				0	9.94957	0.970971
0	1.98994	0.183032				0	25.8687	0.531759				0	15.9193	0.617792				0	0.994982	0.482626				0	24.8739	0.693095
0	9.94957	0.827309				0	12.9345	0.701655				0	31.8385	0.391292				0	16.9142	0.334195				0	15.9192	0.931137
0	15.9193	0.918173				0	8.9546	0.782313				0	12.9344	0.526997				0	25.8687	0.644384				0	31.8385	0.902178
0	19.8991	0.587216				0	4.97481	0.645848				0	0.994962	0.731632				0	19.8991	0.764592				0	8.95461	0.528062
0	3.97983	0.112214				0	15.9192	0.258291				0	16.9142	0.923308				0	16.9142	1.05528				0	7.95967	0.45166
0	24.8737	0.34027				0	40.793	0.680954				0	12.9345	0.667095				0	28.8536	0.371995				0	4.97479	0.728604
0	9.94956	1.08629				0	19.8991	1.08437				0	4.97483	0.722079				0	19.8991	0.680331				0	15.9193	0.289736
0	16.9142	0.581873				0	17.9092	0.97699				0	1.98994	0.978828				0	28.8536	0.590696				0	40.793	0.764063
0	19.8991	0.374195				0	16.9142	0.180462				0	0.994991	0.365163				0	24.8739	0.995423				0	33.8283	0.691833
0	16.9142	0.592976				0	16.9142	1.05567				0	19.8991	0.77494				0	12.9344	0.888231				0	12.9344	0.408082
0	4.97482	0.764118				0	4.97482	0.60931				0	19.8991	0.558587				0	24.8739	0.47619				0	12.9345	0.535477
0	16.9142	0.418752				0	16.9142	0.602554				0	17.9092	0.4861				0	4.97479	0.712946				0	1.98996	0.233795
0	24.8737	0.440808				0	16.9142	0.888632				0	0.994961	0.236093				0	19.8991	0.486575				0	9.94959	0.726272
0	25.8687	0.659558				0	24.8739	0.226467				0	8.95463	0.675354				0	19.8991	0.634949				0	33.8283	0.805873
0	9.94957	0.312458				0	7.95966	1.05582				0	40.793	0.317389				0	16.9142	0.84712				0	49.7475	0.724512
0	17.9092	0.738941				0	9.94957	1.00477				0	15.9193	0.265564				0	28.8536	0.223046				0	3.97983	0.74363
0	3.97984	0.992147				0	12.9344	0.371676				0	24.8739	0.468333				0	33.8283	0.642694				0	0.994997	0.414429
0	9.94959	0.811908				0	19.8991	0.442104				0	9.94957	0.839279				0	31.8385	0.915674				0	25.8687	0.510554
0	15.9193	0.468743				0	3.97984	0.627486				0	16.9142	0.848579				0	3.97983	0.286967				0	40.793	0.514164
0	12.9344	0.511375				0	17.9092	0.509822				0	4.97479	0.685636				0	16.9142	0.882241				0	19.8991	0.927335
0	7.9597	0.659554				0	3.97983	0.244269				0	28.8536	0.526751				0	24.8739	0.427858				0	1.98994	0.717917
0	40.793	0.816814				0	9.94957	0.319523				0	9.94957	0.222008				0	33.8283	0.564978				0	17.9092	0.307223
0	7.95967	0.981792				0	17.9092	0.798716				0	12.9344	0.822707				0	16.9142	0.909333				0	24.8738	0.587882
0	28.8536	0.500277				0	40.793	0.730424				0	8.9546	0.782361				0	4.97482	0.625545				0	24.8739	0.478989
0	31.8385	0.388826				0	16.9142	0.628841				0	40.793	0.114584				0	12.9344	0.320367				0	7.95966	0.277277
0	0.994969	0.754636				0	4.97483	0.637579				0	24.8738	0.374719				0	4.97481	0.495253				0	4.97483	0.766558
0	8.95461	0.162738				0	4.97481	1.04339				0	4.97482	0.667075				0	19.8991	0.818227				0	28.8536	0.215635
0	33.8283	1.04035				0	9.94956	0.411727				0	0.99496	0.497314				0	8.95461	0.622618				0	25.8687	0.386372
0	4.97479	0.758352				0	4.9748	1.0168				0	24.8739	0.602731				0	31.8385	0.853412				0	15.9193	0.682859
0	1.98992	0.726569				0	24.8739	0.538368				0	3.97983	1.01861				0	24.8739	0.635352				0	0.995005	0.323164
0	24.8738	1.46622				0	24.8739	0.412211				0	8.95463	0.839824				0	16.9142	0.770572				0	33.8283	0.209417
0	40.793	0.460492				0	19.8991	0.712243				0	24.8738	0.635195				0	33.8283	0.79827				0	0.994996	0.776941
0	9.94957	0.793726				0	1.98993	0.311563				0	16.9142	0.67852				0	16.9142	0.85649				0	19.8991	0.816142
0	19.8991	0.582486				0	25.8687	0.756042				0	7.95971	0.651231				0	9.9496	0.664914				0	40.793	0.423125
0	24.8739	0.848062				0	31.8385	0.911197				0	40.793	0.644582				0	24.8738	0.800944				0	40.793	0.869716
0	24.8738	0.121141				0	17.9092	0.75914				0	31.8385	0.721418				0	4.97479	0.360283				0	12.9344	0.453903
0	4.97479	0.543559				0	9.9496	0.418759				0	9.94958	0.176416				0	9.94957	0.598106				0	24.8739	0.317459
0	31.8385	0.239455				0	7.95969	0.724516				0	19.8991	0.15451				0	4.9748	1.06577				0	9.94957	0.171202
0	4.97483	0.516285				0	7.95968	0.592661				0	17.9092	0.725331				0	24.8739	0.454039				0	17.9092	0.370469
0	0.994989	0.172649				0	4.97484	0.729194				0	16.9142	0.724321				0	0.99496	0.424985				0	16.9142	0.767295
0	9.94957	0.481315				0	19.8991	0.841436				0	24.8739	0.962237				0	25.8687	0.691845				0	9.94959	0.731359
0	15.9193	1.1393				0	19.8991	0.682316				0	24.8739	0.624003				0	25.8687	0.414271				0	4.9748	0.826712
0	31.8385	0.649149				0	4.9748	0.353039				0	28.8536	0.60506				0	3.97983	0.261752				0	24.8739	0.967351
0	19.8991	0.986359				0	16.9142	0.255182				0	25.8687	0.559215				0	24.8738	0.788513				0	25.8687	0.758241
0	25.8687	0.741835				0	25.8687	0.257642				0	25.8687	0.997472				0	33.8283	0.713397				0	31.8385	0.827831
0	19.8991	0.626809				0	24.8739	0.457938				0	9.94956	0.487674				0	31.8385	0.608513				0	28.8536	0.121467
0	24.8739	0.379899				0	24.8738	0.369641				0	9.94957	0.760232				0	16.9142	0.787745				0	24.8738	0.755903
0	9.94957	0.635386				0	24.8738	0.217861				0	4.9748	0.31406				0	9.94957	0.591076				0	16.9142	0.433621
0	33.8284	0.197909				0	8.95464	0.754893				0	40.793	0.589059				0	12.9344	0.587631				0	33.8283	0.848903
0	0.994961	0.300282				0	4.9748	0.901695				0	8.95461	0.364226				0	4.97479	0.408095				0	25.8687	0.395206
0	19.8991	1.0053				0	17.9092	1.11111				0	25.8687	0.670376				0	33.8284	0.714501				0	0.99496	1.01345
0	12.9345	0.839872				0	9.94959	1.1461				0	9.94956	0.752749				0	8.95462	0.608784				0	3.97983	0.496331
0	49.7474	0.909862				0	24.8739	0.6331				0	40.793	0.600087				0	1.98995	1.24809				0	31.8385	0.508405
0	16.9142	0.676654				0	1.98992	0.190925				0	17.9092	0.352906				0	9.94956	0.537921				0	1.98992	0.378298
0	4.97483	0.440554				0	33.8284	0.309412				0	4.97482	0.61143				0	25.8687	0.165728				0	33.8283	0.236264
0	1.98993	0.603718				0	4.9748	0.758611				0	15.9193	0.778382				0	9.94957	0.136807				0	3.97984	1.32669
0	17.9092	0.558294				0	3.97983	0.501649				0	40.793	0.713128				0	33.8284	0.781752				0	7.95969	0.569915
0	49.7475	0.639477				0	12.9344	0.429079				0	16.9142	0.301948				0	9.94956	0.714191				0	24.8739	0.393183
0	9.94957	0.510445				0	3.97987	1.03821				0	40.793	0.570157				0	19.8991	0.655553				0	4.97482	0.644889
0	19.8991	1.25913				0	9.94956	0.629433				0	4.97482	0.442131				0	49.7474	0.217765				0	28.8536	0.168106
0	0.994976	0.815493				0	9.94956	0.438343				0	24.8738	0.32418				0	15.9192	0.310602				0	19.8991	0.511615
0	16.9142	1.15145				0	9.94958	0.374234				0	9.9496	0.16839				0	12.9344	0.393657				0	49.7475	0.677878
0	33.8284	0.701624				0	9.94957	1.11427				0	7.95968	0.99347				0	3.97984	1.20543				0	9.94958	0.719083
0	24.8738	0.212391				0	33.8283	0.552781				0	8.9546	0.752967				0	4.97481	0.378711				0	33.8283	0.242805
0	9.94957	0.66924				0	7.9597	0.889756				0	15.9193	0.287501				0	40.793	0.22068				0	3.97983	0.806743
0	12.9345	0.652185				0	0.994993	0.497154				0	24.8739	0.865438				0	28.8536	0.713821				0	19.8991	0.830381
0	24.8739	0.644433				0	31.8385	0.708382				0	1.98993	0.522583				0	40.793	0.901998				0	12.9344	0.795841
0	33.8284	0.300249				0	16.9142	0.404875				0	33.8284	0.874679				0	4.97479	0.643521				0	8.9546	0.390836
0	17.9092	0.6127				0	9.94958	0.456317				0	24.8739	0.380713				0	40.793	0.45713				0	19.8991	0.50903
0	28.8536	0.603256				0	4.97479	0.223771				0	25.8687	0.411964				0	4.97483	0.982287				0	28.8536	0.600713
0	31.8385	0.769828				0	33.8283	0.414343				0	15.9193	0.614981				0	9.94956	0.231574				0	12.9344	0.171089
0	33.8284	0.59807				0	9.94957	1.09932				0	24.8737	0.541936				0	31.8385	0.388157				0	12.9344	0.522586
0	16.9142	0.782426				0	31.8385	0.508389				0	33.8283	0.237273				0	9.94957	0.275501				0	7.95966	0.574766
0	3.97984	0.812611				0	19.8991	0.291684				0	9.94956	0.290416				0	7.95969	0.65313				0	25.8687	0.420601
0	1.98992	1.3181				0	4.97483	0.659361				0	24.8739	0.548342				0	16.9142	0.215923				0	16.9142	0.681315
0	3.97985	0.234956				0	15.9193	0.729314				0	19.8991	0.249109				0	8.95461	0.135495				0	31.8385	0.344653
0	4.97479	0.394946				0	4.9748	0.174368				0	19.8991	0.91598				0	7.95968	0.683309				0	19.8991	0.524936
0	25.8687	0.886783				0	4.97479	0.752713				0	24.8739	0.606273				0	17.9092	0.433251				0	33.8283	0.836484
0	33.8283	0.587452				0	19.8991	0.392132				0	12.9345	0.438968				0	8.95462	0.498657				0	33.8283	0.187175
0	28.8536	0.584261				0	33.8283	0.756992				0	33.8283	0.514184				0	24.8739	0.54229				0	17.9092	0.8054
0	16.9142	0.197075				0	12.9345	0.710407				0	33.8284	0.78922				0	0.994961	0.848286				0	4.97479	0.931978
0	17.9092	0.268724				0	0.995004	0.645357				0	16.9142	0.903606				0	16.9142	0.325733				0	16.9142	0.168453
0	17.9092	0.708711				0	33.8283	0.917223				0	1.98992	1.05858				0	25.8687	0.354425				0	19.8991	0.306166
0	31.8385	0.80512				0	31.8385	0.505379				0	19.8991	0.3902				0	12.9345	0.380047				0	15.9193	0.364266
0	0.994984	0.516703				0	0.994965	0.660798				0	25.8687	0.795024				0	25.8687	0.603954				0	19.8991	0.494908
0	16.9142	0.304688				0	4.97479	1.13272				0	33.8283	0.569794				0	24.8738	0.624809				0	7.9597	0.792274
0	24.8739	0.656551				0	19.8991	0.42611				0	12.9344	0.924185				0	12.9344	0.144162				0	9.94961	0.396492
0	4.97479	0.754084				0	28.8536	0.64349				0	28.8536	0.271773				0	9.94958	0.920121				0	12.9344	0.611796
0	9.94958	1.01092				0	28.8536	0.12507				0	24.8737	0.653419				0	24.8739	0.4759				0	15.9192	0.629786
0	7.95967	0.491092				0	31.8385	0.319466				0	8.95463	0.649005				0	16.9142	0.308619				0	4.97479	0.252324
0	24.8738	0.815656				0	28.8536	0.393283				0	31.8385	0.548562				0	16.9143	1.07863				0	15.9193	0.563657
0	0.994972	0.653433				0	7.95971	0.4396				0	4.97479	0.894285				0	8.95461	0.389292				0	4.97479	0.287255
0	0.994983	0.495872				0	4.97483	0.612537				0	4.9748	0.776971				0	25.8687	0.409877				0	28.8536	0.762697
0	19.8991	0.33342				0	49.7475	0.277966				0	12.9345	0.054793				0	16.9142	0.452115				0	40.793	0.78347
0	8.9546	0.65813				0	19.8991	0.282049				0	1.98993	0.936043				0	9.94957	0.561461				0	0.994979	0.612071
0	24.8739	0.654904				0	4.97481	0.51236				0	24.8739	0.897487				0	16.9142	0.349575				0	0.995002	0.730737
0	15.9192	0.439232				0	4.97479	0.401935				0	7.95967	0.821131				0	16.9142	0.351143				0	9.94957	0.478037
0	0.994961	0.640109				0	1.98992	0.411798				0	4.97481	0.780761				0	3.97987	0.750978				0	28.8536	0.721098
0	7.95969	0.230661				0	25.8687	1.05959				0	24.8739	0.72751				0	15.9192	0.761976				0	9.94957	0.283673
0	33.8284	0.680929				0	19.8991	0.85963				0	49.7474	0.391812				0	25.8687	0.191357				0	25.8687	0.497902
0	12.9344	0.610696				0	12.9345	0.932633				0	9.94956	0.393985				0	16.9142	0.353656				0	4.97479	0.640923
0	24.8739	0.554339				0	24.8739	0.918294				0	16.9142	0.447641				0	9.94957	0.457156				0	28.8536	0.589853
0	25.8687	0.528215				0	4.9748	0.547902				0	9.94961	1.15092				0	12.9344	1.15637				0	19.8991	0.636927
0	9.94957	0.845217				0	8.95461	0.315589				0	16.9142	0.458556				0	24.8739	0.354343				0	12.9345	0.664427
0	40.793	0.849545				0	12.9344	0.549981				0	17.9092	0.650028				0	19.8991	0.280825				0	8.95463	0.762924
0	3.97986	0.923114				0	9.94956	0.538418				0	16.9142	0.729003				0	16.9142	0.396257				0	12.9344	0.618779
0	17.9092	0.625023				0	4.97483	0.843564				0	49.7475	0.102481				0	9.94959	0.959925				0	16.9142	0.795439
0	9.94958	0.597484				0	15.9193	0.612647				0	4.97482	0.688955				0	16.9142	0.682155				0	40.793	0.22919
0	12.9345	0.658531				0	8.95462	0.470837				0	17.9092	0.643381				0	4.97479	1.0599				0	17.9092	0.883687
0	16.9142	0.77233				0	33.8283	0.219295				0	24.8739	0.638229				0	25.8687	0.436872				0	15.9192	0.699779
0	3.97986	0.752585				0	16.9142	0.536759				0	28.8536	0.317275				0	4.97481	0.474404				0	28.8536	0.77861
0	24.8739	0.781797				0	12.9345	0.574941				0	9.94956	0.528336				0	28.8536	0.489716				0	4.97479	0.773808
0	16.9142	0.530803				0	1.98994	0.392815				0	28.8536	0.329156				0	24.8737	0.437634				0	31.8385	0.707531
0	19.8991	0.681352				0	28.8536	0.490783				0	15.9193	0.463266				0	12.9344	0.854179				0	16.9142	0.573752
0	7.95966	0.629211				0	8.95465	0.541375				0	33.8283	0.216516				0	49.7475	0.203764				0	9.94957	0.705186
0	31.8385	0.609987				0	25.8687	0.75636				0	24.8738	0.556949				0	40.793	0.383429				0	9.94959	1.01488
0	25.8687	0.601897				0	3.97984	0.316617				0	40.793	0.371487				0	9.94957	1.14024				0	31.8385	0.901787
0	0.994989	0.430688				0	28.8536	0.356626				0	19.8991	1.12863				0	12.9344	0.30001				0	19.8991	0.705292
0	25.8687	0.798876				0	9.94957	0.748919				0	40.793	0.526175				0	24.8738	0.276856				0	24.8738	1.11661
0	16.9142	0.527033				0	16.9142	0.134745				0	0.994962	0.51612				0	4.97483	0.424809				0	19.8991	0.163957
0	3.97983	0.697893				0	24.8739	0.523902				0	8.95462	0.509262				0	15.9193	0.766474				0	24.8739	0.28677
0	49.7474	0.478373				0	9.94959	0.457681				0	25.8687	0.476817				0	19.8991	0.49551				0	12.9345	0.622148
0	9.9496	0.655476				0	16.9142	0.618539				0	9.94956	0.440331				0	12.9345	0.695111				0	9.94961	0.563736
0	24.8737	0.298628				0	19.8991	0.49363				0	3.97983	0.576505				0	17.9092	0.62979				0	7.95967	0.738605
0	19.8991	0.327363				0	16.9142	0.81551				0	25.8687	0.429287				0	3.97987	0.734529				0	8.95464	0.852735
0	15.9193	0.494373				0	4.9748	0.621307				0	0.994962	0.38674				0	12.9344	0.797862				0	17.9092	0.338074
0	7.95969	0.822114				0	1.98992	0.572867				0	28.8536	0.677094				0	19.8991	0.306462				0	16.9142	0.825757
0	19.8991	0.426802				0	40.793	0.348978				0	0.994962	0.510987				0	1.98992	1.0859				0	9.94957	0.608012
0	16.9142	0.65556				0	28.8536	0.268964				0	31.8385	0.811515				0	33.8283	0.862922				0	0.994984	0.34685
0	0.994963	0.215975				0	9.94961	0.416814				0	12.9344	0.903987				0	16.9142	0.468608				0	16.9142	0.133641
0	15.9192	0.801116				0	1.98993	0.77088				0	19.8991	0.692975				0	40.793	0.675765				0	8.95461	0.197238
0	1.98994	0.76401				0	4.97484	0.530237				0	4.9748	0.623211				0	49.7475	0.170347				0	4.9748	0.81859
0	31.8385	0.523583				0	16.9142	0.702404				0	49.7475	0.401402				0	28.8536	0.267644				0	1.98993	0.669695
0	17.9092	0.343974				0	33.8283	0.219601				0	24.8739	0.261605				0	9.94956	0.364241				0	15.9193	0.372537
0	15.9193	0.694885				0	28.8536	0.105239				0	19.8991	0.811459				0	7.95969	0.604915				0	40.793	0.210407
0	25.8687	0.614323				0	40.793	0.319297				0	33.8283	0.341417				0	9.94957	0.528327				0	12.9344	0.850571
0	4.97479	0.303854				0	40.793	0.978347				0	16.9142	0.447549				0	12.9344	0.266373				0	4.97484	0.774588
0	40.793	0.966258				0	12.9344	0.589823				0	19.8991	0.550757				0	24.8737	0.243453				0	33.8283	0.528735
0	19.8991	0.664299				0	24.8739	0.727851				0	31.8385	0.80661				0	40.793	0.855015				0	4.9748	0.421231
0	0.99496	0.445906				0	9.94957	0.323589				0	24.8739	0.933378				0	28.8536	0.697144				0	17.9092	0.504007
0	19.8991	0.380161				0	3.97985	0.325466				0	49.7474	0.522997				0	3.97986	1.10523				0	16.9142	0.77071
0	4.97479	0.593077				0	19.8991	0.174689				0	16.9142	0.749022				0	3.97983	0.698743				0	28.8536	0.660258
0	0.995008	0.095952				0	40.793	0.788046				0	4.9748	0.723881				0	0.994997	0.778361				0	19.8991	0.565463
0	8.95461	0.185404				0	4.97483	0.682369				0	40.793	0.739178				0	7.95967	0.680281				0	8.95465	0.734056
0	24.8739	0.97123				0	19.8991	0.578294				0	16.9142	0.697569				0	8.95463	0.73725				0	40.793	0.602811
0	4.9748	0.449725				0	33.8283	0.659894				0	9.94956	0.69679				0	1.98996	0.913904				0	19.8991	0.376545
0	9.94956	0.25212				0	8.9546	0.825956				0	9.94959	0.819631				0	24.8739	0.443115				0	19.8991	0.360502
0	19.8991	1.0506				0	28.8536	0.235476				0	19.8991	0.739686				0	28.8536	0.945721				0	16.9142	0.3951
0	16.9142	0.301286				0	7.95968	0.777912				0	49.7475	0.347081				0	31.8385	0.352396				0	24.8738	0.799614
0	40.793	0.794531				0	8.95461	0.644159				0	19.8991	0.804008				0	12.9345	0.372551				0	8.95464	0.932981
0	1.98994	0.658782				0	28.8536	0.774803				0	16.9142	0.558067				0	19.8991	0.83173				0	8.9546	0.068392
0	8.95465	0.230938				0	0.99496	0.69087				0	7.95971	0.679846				0	1.98994	0.491823				0	16.9142	0.768992
0	0.994973	0.367869				0	24.8738	0.323113				0	9.94956	0.981227				0	19.8991	0.762478				0	16.9142	0.2437
0	3.97984	0.836917				0	15.9193	0.841373				0	12.9344	0.553832				0	4.97481	0.703679				0	25.8687	0.967673
0	8.95463	0.97503				0	8.9546	0.324844				0	40.793	0.645206				0	9.94961	0.879031				0	15.9193	0.425824
0	9.94959	0.952866				0	15.9193	0.335424				0	4.9748	0.48997				0	24.8738	0.668844				0	24.8739	0.685755
0	7.95969	0.973642				0	24.8737	0.355377				0	19.8991	0.601793				0	4.9748	1.39003				0	7.95969	0.469576
0	40.793	0.431585				0	7.95969	0.448024				0	9.9496	0.659207				0	16.9142	0.596321				0	15.9193	0.783343
0	28.8536	0.24604				0	9.94956	0.66139				0	19.8991	0.262113				0	0.994966	0.54152				0	24.8738	0.564256
0	16.9142	0.6452				0	16.9142	0.468528				0	15.9193	0.567242				0	24.8737	0.484755				0	12.9344	0.611007
0	12.9345	0.890957				0	4.97481	0.520391				0	9.94957	0.699155				0	3.97984	0.412907				0	9.94957	0.832174
0	16.9142	1.00029				0	28.8536	0.581482				0	7.95969	0.318657				0	16.9142	0.633373				0	4.9748	0.781713
0	40.793	0.410147				0	0.994972	0.426587				0	40.793	0.824493				0	8.95462	0.474747				0	1.98996	0.393365
0	8.95462	0.735606				0	4.97484	0.315879				0	25.8687	0.526834				0	40.793	0.802617				0	4.97483	0.678713
0	7.95967	0.553614				0	31.8385	0.913195				0	16.9142	0.929036				0	19.8991	0.603279				0	28.8536	0.348552
0	7.95967	1.06527				0	4.97479	0.247901				0	49.7474	0.650478				0	19.8991	0.48107				0	17.9092	0.70568
0	25.8687	0.075889				0	9.9496	0.398699				0	24.8738	0.35193				0	19.8991	0.610948				0	31.8385	0.562822
0	4.97484	0.419046				0	25.8687	0.761429				0	9.94956	0.970266				0	16.9142	0.474547				0	31.8385	0.498303
0	16.9142	1.06246				0	24.8737	0.585624				0	4.97479	0.508124				0	25.8687	0.705305				0	4.97481	0.372664
0	16.9142	1.18886				0	31.8385	0.392529				0	8.95461	0.648736				0	24.8737	0.569973				0	25.8687	1.19547
0	24.8737	0.736545				0	7.95967	0.438637				0	9.94957	0.687525				0	24.8739	0.648296				0	25.8687	0.358407
0	19.8991	0.912079				0	40.793	0.732874				0	16.9142	1.0206				0	9.94956	0.357069				0	19.8991	0.751735
0	4.97481	0.707361				0	15.9193	0.268982				0	8.95461	0.307071				0	16.9142	0.773265				0	9.94957	0.752667
0	28.8536	0.783862				0	8.95461	0.616561				0	16.9142	0.600482				0	12.9345	1.01995				0	24.8737	0.639094
0	33.8284	0.805738				0	28.8536	0.360862				0	40.793	0.457137				0	24.8739	0.384639				0	9.94956	0.82372
0	3.97984	0.809095				0	4.97479	0.902401				0	3.97986	0.320267				0	12.9345	0.694198				0	19.8991	0.803167
0	12.9345	0.662039				0	9.94956	0.503874				0	1.98993	0.690647				0	25.8687	0.598845				0	24.8739	0.738414
0	40.793	0.203004				0	24.8737	0.852456				0	19.8991	0.891081				0	16.9142	0.680478				0	3.97986	0.521949
0	9.94959	0.413107				0	33.8284	0.840289				0	19.8991	0.454593				0	9.94956	0.350403				0	31.8385	0.497469
0	40.793	0.723259				0	12.9345	0.225402				0	31.8385	0.623517				0	9.94956	0.369324				0	25.8687	1.24973
0	12.9345	0.669993				0	12.9344	0.687019				0	15.9193	0.566425				0	24.8738	0.092919				0	16.9142	0.715463
0	3.97987	0.655946				0	9.9496	0.77595				0	19.8991	0.667996				0	31.8385	0.297903				0	19.8991	0.537905
0	8.9546	0.571751				0	7.95968	0.741374				0	40.793	0.970197				0	33.8283	0.153288				0	9.9496	0.449248
0	33.8283	0.724782				0	12.9345	0.776256				0	0.994995	0.65566				0	9.94956	1.03515				0	25.8687	0.284697
0	19.8991	0.680574				0	4.97479	0.647712				0	19.8991	0.098475				0	12.9344	0.926496				0	7.95966	0.683359
0	8.95462	0.468507				0	19.8991	1.22773				0	12.9345	0.321001				0	12.9344	0.400718				0	12.9344	0.520577
0	8.9546	0.473806				0	9.94956	0.82378				0	24.8739	0.581842				0	33.8283	0.297527				0	19.8991	0.57575
0	12.9344	0.896293				0	12.9345	0.228519				0	19.8991	1.12295				0	24.8739	0.228013				0	19.8991	0.627475
0	1.98992	0.341114				0	9.94957	0.390197				0	17.9092	0.48048				0	31.8385	0.969729				0	40.793	0.46195
0	33.8284	0.688083				0	0.995005	0.762323				0	19.8991	0.366371				0	0.994984	0.337335				0	4.97482	0.742824
0	24.8738	0.600681				0	40.793	0.908131				0	16.9142	0.101078				0	12.9345	0.916388				0	12.9344	0.610705
0	0.994961	0.751956				0	7.95966	0.529439				0	16.9142	0.709463				0	4.97481	0.617883				0	17.9092	0.660323
0	3.97987	0.676552				0	24.8739	0.450749				0	25.8687	0.69005				0	0.994961	0.259757				0	19.8991	0.527049
0	15.9193	0.684046				0	28.8536	0.474068				0	8.9546	0.440023				0	40.793	0.626325				0	8.95464	0.778326
0	28.8536	0.55264				0	16.9142	0.327861				0	24.8739	0.488907				0	16.9142	0.614348				0	9.94957	0.157519
0	24.8737	0.372398				0	1.98992	0.690166				0	1.98993	0.186145				0	40.793	0.51304				0	24.8738	0.191769
0	12.9345	0.787221				0	40.793	0.080366				0	9.94961	0.734943				0	24.8739	0.77664				0	15.9193	0.986771
0	16.9142	0.691633				0	17.9092	0.702037				0	3.97985	0.432997				0	24.8737	0.645916				0	16.9142	0.23735
0	12.9345	0.644848				0	3.97986	0.555305				0	4.97484	1.03378				0	17.9092	0.597627				0	7.95966	0.914836
0	4.97481	0.629335				0	24.8739	0.703513				0	31.8385	0.168746				0	3.97983	0.70077				0	40.793	0.711282
0	25.8687	0.273992				0	19.8991	1.1482				0	33.8283	0.317989				0	24.8738	0.773225				0	8.95461	0.491372
0	17.9092	0.080038				0	12.9344	0.352032				0	4.97479	0.682483				0	15.9193	0.464567				0	24.8738	0.320352
0	7.95967	0.10734				0	9.94957	1.04736				0	19.8991	0.266352				0	4.9748	0.546205				0	28.8536	0.728901
0	33.8283	0.842715				0	28.8536	0.817938				0	3.97984	1.08166				0	12.9344	0.878728				0	12.9345	0.132845
0	16.9142	0.638367				0	28.8536	0.124821				0	9.94958	0.747591				0	31.8385	0.366				0	28.8536	0.485294
0	9.94957	0.412212				0	24.8738	0.378338				0	28.8536	0.649519				0	24.8738	0.665287				0	9.94957	0.263454
0	9.94957	0.464765				0	16.9142	0.569505				0	15.9192	0.669557				0	4.9748	0.834269				0	12.9345	0.79179
0	28.8536	0.635708				0	4.97481	0.405339				0	8.95463	0.532211				0	7.95968	0.831343				0	19.8991	0.715488
0	16.9142	0.694434				0	7.95966	0.304982				0	3.97983	0.600395				0	7.95969	0.133464				0	40.793	0.120401
0	15.9193	0.891152				0	16.9142	0.711042				0	1.98993	0.712402				0	9.94957	0.972305				0	24.8739	0.693899
0	31.8385	0.258959				0	24.8739	0.551405				0	31.8385	0.544042				0	16.9142	0.608548				0	24.8739	0.437511
0	4.97479	0.925899				0	28.8536	0.689842				0	9.94958	0.427909				0	15.9193	0.727499				0	9.94959	0.776842
0	16.9143	0.714129				0	1.98993	0.410419				0	16.9142	0.792966				0	15.9193	0.481045				0	33.8283	1.03341
0	9.94957	0.688853				0	15.9193	0.266349				0	9.94959	0.589721				0	7.9597	0.115725				0	0.994974	0.690523
0	31.8385	0.551763				0	16.9142	0.487521				0	28.8536	0.286766				0	28.8536	0.719101				0	25.8687	0.499565
0	17.9092	0.683702				0	7.95971	0.781653				0	33.8283	0.693034				0	7.95968	0.128201				0	12.9344	0.741827
0	9.94958	0.985956				0	49.7474	0.380862				0	24.8737	0.783758				0	12.9345	0.377617				0	28.8536	0.834386
0	31.8385	0.570501				0	25.8687	0.299661				0	9.94956	0.63852				0	8.95465	0.634526				0	4.97481	0.685095
0	16.9142	0.719026				0	25.8687	0.76091				0	31.8385	0.760804				0	31.8385	0.853221				0	15.9193	0.790926
0	7.95969	0.702798				0	0.994975	0.379088				0	16.9142	0.803063				0	40.793	0.599666				0	9.94956	0.861996
0	31.8385	0.788392				0	24.8739	0.59991				0	16.9142	0.885769				0	12.9344	0.706948				0	9.94958	0.712034
0	19.8991	0.379939				0	24.8737	0.920276				0	25.8687	0.482098				0	33.8283	0.582476				0	3.97983	0.6242
0	31.8385	0.662966				0	15.9193	0.974947				0	25.8687	0.565931				0	49.7475	0.369237				0	9.94961	0.772814
0	28.8536	0.390252				0	40.793	0.814406				0	25.8687	0.992177				0	1.98992	0.590977				0	17.9092	0.138252
0	7.95968	0.809726				0	24.8738	0.859908				0	8.95461	0.321437				0	25.8687	0.43077				0	9.94961	0.669689
0	4.97479	0.401947				0	3.97983	0.83255				0	1.98994	0.667808				0	28.8536	0.436414				0	33.8284	0.443952
0	12.9344	0.754214				0	28.8536	0.465431				0	19.8991	0.866138				0	24.8738	0.402416				0	12.9345	0.717857
0	3.97983	0.603985				0	12.9344	0.895537				0	3.97985	0.403233				0	33.8283	0.366183				0	31.8385	0.144923
0	31.8385	0.36131				0	8.95461	0.550006				0	19.8991	0.4539				0	25.8687	0.532395				0	9.9496	0.419332
0	24.8739	1.34652				0	3.97985	0.365147				0	17.9092	0.409842				0	7.95968	0.111848				0	17.9092	0.50333
0	19.8991	1.27911				0	19.8991	0.846406				0	17.9092	0.793091				0	4.97482	0.62169				0	8.95464	0.551515
0	12.9345	0.644365				0	12.9345	1.3333				0	24.8739	0.170202				0	9.94956	0.430858				0	31.8385	0.772141
0	24.8738	0.697933				0	7.95971	0.768816				0	28.8536	0.540417				0	19.8991	0.216474				0	4.9748	0.559353
0	40.793	0.920948				0	15.9193	1.05934				0	1.98993	0.243391				0	4.9748	0.255016				0	25.8687	0.800201
0	7.95967	0.439394				0	40.793	0.498838				0	12.9344	0.667863				0	0.994988	0.714712				0	24.8739	0.416281
0	4.9748	0.970711				0	12.9345	0.215418				0	24.8738	0.401163				0	17.9093	0.865351				0	24.8738	0.827878
0	33.8283	0.79241				0	15.9192	0.770119				0	4.97479	0.83266				0	4.9748	0.485339				0	15.9193	1.11313
0	4.97479	0.065032				0	24.8739	0.006246				0	24.8737	0.655869				0	33.8283	0.436674				0	15.9192	0.419982
0	31.8385	0.477956				0	28.8536	0.563031				0	40.793	0.700998				0	25.8687	1.09522				0	9.94958	0.83324
0	7.95969	0.703581				0	24.8739	0.327915				0	28.8536	0.472725				0	19.8991	0.592696				0	1.98993	0.469064
0	16.9142	0.697259				0	12.9344	0.249949				0	24.8738	0.375286				0	16.9142	0.652404				0	1.98996	0.089467
0	3.97985	0.518275				0	19.8991	0.496365				0	24.8739	0.635309				0	8.95465	0.8027				0	16.9142	0.432063
0	25.8687	0.291984				0	0.994968	0.673712				0	24.8738	0.536746				0	19.8991	0.974093				0	3.97986	0.848547
0	0.994965	0.870747				0	4.9748	0.360641				0	24.8739	0.621461				0	19.8991	0.83927				0	0.994961	0.159961
0	40.793	0.706344				0	19.8991	0.11208				0	25.8687	0.474743				0	12.9345	0.643242				0	19.8991	0.434601
0	31.8385	0.339302				0	0.995008	0.699307				0	12.9344	0.354206				0	25.8687	0.484892				0	25.8687	0.639706
0	24.8739	0.554621				0	15.9193	0.83323				0	28.8536	0.659643				0	40.793	0.47456				0	24.8739	0.349254
0	3.97983	0.797922				0	16.9142	0.596699				0	3.97983	1.06722				0	16.9142	0.975362				0	9.94958	0.559338
0	1.98992	0.587954				0	12.9344	0.912264				0	28.8536	0.707308				0	1.98992	0.327626				0	7.95967	0.4591
0	4.9748	0.619242				0	17.9092	0.431748				0	3.97988	0.954685				0	3.97985	0.26291				0	12.9344	0.40889
0	31.8385	0.371894				0	12.9345	0.22798				0	8.9546	0.812453				0	15.9192	0.742561				0	19.8991	0.328941
0	12.9344	0.143552				0	12.9344	0.104148				0	16.9142	0.733547				0	12.9345	0.526369				0	19.8991	0.598952
0	7.95968	0.937957				0	7.9597	0.774099				0	28.8536	0.790662				0	16.9142	0.93788				0	24.8739	0.167333
0	16.9142	0.814983				0	0.994969	0.760227				0	1.98992	0.392506				0	25.8687	0.378653				0	40.793	0.222514
0	1.98993	0.374322				0	24.8739	0.562644				0	25.8687	0.50727				0	17.9092	0.785026				0	33.8283	0.566496
0	24.8738	0.698836				0	12.9345	0.783766				0	8.95463	0.738565				0	15.9192	0.524828				0	8.95461	0.240018
0	12.9345	0.264043				0	15.9193	0.747245				0	24.8737	0.047438				0	7.95969	0.627616				0	33.8284	0.300321
0	19.8991	0.476512				0	4.97479	0.841347				0	8.9546	0.705287				0	8.95465	0.586736				0	9.94959	0.556691
0	25.8687	0.872592				0	7.9597	0.622214				0	9.94956	0.768298				0	28.8536	0.522749				0	15.9192	0.659894
0	19.8991	0.389833				0	40.793	0.444196				0	24.8738	0.859678				0	9.94956	0.362482				0	0.994976	0.423691
0	40.793	0.637858				0	7.95968	0.211214				0	16.9142	0.825646				0	3.97985	0.392875				0	4.9748	0.901208
0	12.9344	0.532462				0	19.8991	0.747581				0	3.97985	0.58997				0	40.793	0.359987				0	25.8687	0.06664
0	4.97481	0.765193				0	0.995006	0.30717				0	28.8536	0.265268				0	12.9344	0.943048				0	9.94959	0.334428
0	19.8991	0.753243				0	25.8687	0.214575				0	0.994967	0.76542				0	8.9546	0.571324				0	24.8738	1.14192
0	16.9142	1.26202				0	40.793	0.884954				0	3.97984	0.231003				0	33.8283	0.347759				0	12.9344	0.851099
0	25.8687	0.686419				0	0.99496	0.961373				0	9.94959	0.597706				0	19.8991	0.596856				0	25.8687	0.954074
0	24.8739	0.88935				0	24.8739	0.271047				0	25.8687	0.695365				0	4.97479	0.71129				0	16.9142	0.433534
0	31.8385	0.57461				0	1.98995	0.809895				0	4.97479	0.874933				0	24.8738	0.170038				0	15.9193	0.821388
0	9.94957	0.802803				0	33.8283	0.701141				0	16.9142	0.762814				0	19.8991	0.507491				0	9.94959	1.28295
0	24.8739	0.373545				0	4.97479	0.638982				0	1.98992	0.204917				0	19.8991	0.533558				0	7.95966	0.291583
0	40.793	0.375087				0	28.8536	0.834065				0	24.8738	0.816645				0	19.8991	0.884062				0	28.8536	0.214769
0	8.95464	0.519128				0	17.9092	0.494781				0	1.98993	0.391278				0	7.95967	0.089307				0	9.94959	0.907472
0	9.94956	0.384053				0	1.98993	0.672117				0	28.8536	0.304316				0	16.9143	0.866028				0	33.8283	0.292959
0	0.994982	0.720019				0	28.8536	0.966803				0	1.98995	0.76988				0	12.9344	0.513443				0	16.9142	0.69441
0	8.9546	0.239475				0	24.8738	0.551282				0	12.9345	0.735419				0	9.94959	0.831622				0	24.8738	0.223902
0	3.97983	0.311141				0	24.8738	0.227618				0	7.95967	0.55188				0	49.7475	0.516571				0	24.8738	0.545741
0	28.8536	0.224782				0	4.97481	0.703648				0	24.8738	0.164891				0	31.8385	0.481718				0	12.9344	0.18855
0	24.8737	0.52554				0	3.97986	0.211137				0	17.9092	0.772235				0	19.8991	0.807568				0	25.8687	0.35695
0	24.8739	0.252804				0	31.8385	0.591685				0	9.94959	0.835581				0	9.94957	0.523519				0	24.8737	0.905613
0	24.8737	0.605476				0	49.7475	0.409571				0	0.994973	0.40002				0	24.8739	0.558456				0	4.97482	0.693317
0	12.9344	0.42592				0	19.8991	0.487878				0	3.97984	0.579957				0	7.95967	0.113505				0	16.9142	0.337825
0	17.9092	0.986434				0	9.94956	0.566613				0	17.9092	0.685468				0	9.94961	1.21466				0	19.8991	0.677418
0	9.94959	0.778115				0	4.9748	0.095532				0	4.97479	0.62235				0	24.8739	0.368829				0	4.97481	0.435414
0	8.95461	0.268787				0	16.9142	0.401623				0	28.8536	0.909578				0	12.9344	0.788298				0	40.793	0.806764
0	8.95463	0.618636				0	24.8737	0.344408				0	15.9193	0.16537				0	4.97484	0.887522				0	28.8536	0.400878
0	9.94957	0.483325				0	4.97481	0.241928				0	4.9748	0.732457				0	19.8991	0.559852				0	1.98993	0.492143
0	4.97481	0.549839				0	49.7475	0.382888				0	33.8283	0.693434				0	31.8385	0.771995				0	1.98992	0.327456
0	40.793	0.610558				0	24.8738	0.715937				0	1.98995	0.9193				0	0.994985	0.443344				0	31.8385	0.904656
0	49.7474	0.585077				0	4.97481	0.583427				0	0.994962	0.861751				0	7.9597	0.660512				0	49.7475	0.449267
0	3.97987	0.625467				0	24.8737	0.320789				0	40.793	0.708877				0	8.95462	0.73376				0	19.8991	0.933739
0	7.95967	0.590654				0	1.98997	0.410249				0	1.98995	0.405758				0	9.94956	0.257875				0	24.8739	0.633979
0	17.9092	0.282227				0	40.793	0.260887				0	24.8739	0.684209				0	17.9092	0.74853				0	9.94959	0.706362
0	19.8991	0.632429				0	28.8536	0.751413				0	24.8739	0.796701				0	12.9344	0.912751				0	24.8738	0.38627
0	0.994961	0.590035				0	4.97482	0.790344				0	1.98992	1.03378				0	33.8283	0.538974				0	40.793	0.61486
0	12.9344	0.549905				0	17.9092	0.50154				0	40.793	0.671574				0	15.9193	0.307373				0	19.8991	0.566143
0	4.97484	0.825848				0	1.98993	0.970618				0	33.8284	0.863323				0	19.8991	0.24445				0	9.94956	0.155556
0	17.9092	0.634869				0	16.9142	0.562322				0	16.9142	0.892154				0	33.8283	0.574083				0	19.8991	0.536154
0	16.9142	0.793049				0	4.9748	0.634323				0	40.793	0.233465				0	4.97482	0.032468				0	31.8385	0.340178
0	24.8739	0.396483				0	17.9092	0.702011				0	28.8536	0.631312				0	12.9345	0.171015				0	25.8687	0.745861
0	19.8991	0.523203				0	12.9345	0.434029				0	4.97479	0.578568				0	1.98996	0.575787				0	12.9344	0.718076
0	12.9344	0.152221				0	25.8687	0.512377				0	19.8991	0.876013				0	19.8991	0.604326				0	19.8991	0.194904
0	4.97479	0.241946				0	31.8385	0.579618				0	25.8687	0.842487				0	49.7474	0.636053				0	33.8283	0.691722
0	7.95966	0.725703				0	9.94957	0.858106				0	4.97483	0.29306				0	12.9345	0.454218				0	0.995006	0.338898
0	12.9344	0.594849				0	9.94956	0.728304				0	12.9345	0.600706				0	17.9092	0.950732				0	4.97483	0.846853
0	9.94959	0.601136				0	24.8739	0.53006				0	31.8385	0.33942				0	1.98992	0.516548				0	9.94957	0.281851
0	12.9345	0.44903				0	9.94956	1.04453				0	7.95967	0.636963				0	25.8687	0.587867				0	12.9345	0.705612
0	24.8738	0.690618				0	8.95461	0.447949				0	3.97983	0.783195				0	16.9142	0.68558				0	28.8536	0.385862
0	12.9344	0.57076				0	16.9142	1.11731				0	8.95462	0.70458				0	9.94957	0.365267				0	33.8284	0.1205
0	31.8385	1.31777				0	4.97483	0.301651				0	17.9092	0.716758				0	16.9142	1.1714				0	4.9748	0.91153
0	19.8991	0.655964				0	3.97983	0.344194				0	17.9092	0.264273				0	16.9142	0.6543				0	19.8991	0.651706
0	24.8738	0.196585				0	4.97479	0.711529				0	25.8687	0.573064				0	4.97484	0.351612				0	25.8687	0.754297
0	16.9142	0.240725				0	31.8385	0.579038				0	9.94958	0.710932				0	28.8536	0.364908				0	8.9546	0.379549
0	4.97481	0.593756				0	4.9748	0.411258				0	24.8739	0.926808				0	0.995009	0.115958				0	25.8687	1.03748
0	4.9748	0.439138				0	24.8739	0.650155				0	31.8385	1.0462				0	9.94956	0.711235				0	49.7475	0.222614
0	24.8739	0.624571				0	12.9345	0.547717				0	16.9142	0.319043				0	3.97984	0.891546				0	17.9092	0.680055
0	1.98993	0.353462				0	9.94956	0.544935				0	0.99496	0.873064				0	12.9345	0.426486				0	16.9142	0.683051
0	9.94961	0.538774				0	28.8536	0.794628				0	28.8536	0.9954				0	8.95461	0.488101				0	9.94959	0.338177
0	9.94958	0.461869				0	12.9344	0.595642				0	9.94958	0.892324				0	0.994961	0.770845				0	4.97482	0.605735
0	1.98996	0.633024				0	15.9193	0.876216				0	9.94958	0.692957				0	17.9092	0.785799				0	0.99496	0.537233
0	16.9142	0.718881				0	24.8739	0.472441				0	33.8283	0.975968				0	28.8536	0.200029				0	19.8991	0.60999
0	9.94961	0.775265				0	28.8536	0.680694				0	4.97479	0.708077				0	7.9597	0.40148				0	9.94956	0.166444
0	7.95968	0.339415				0	4.97479	0.232156				0	3.97986	0.917017				0	9.94958	0.697095				0	33.8283	0.968628
0	40.793	0.945729				0	33.8283	0.43243				0	3.97983	0.772185				0	16.9142	0.800408				0	12.9344	0.589016
0	28.8536	0.750786				0	24.8738	0.089988				0	15.9193	1.05649				0	24.8739	0.347848				0	3.97983	0.793678
0	8.95463	0.319833				0	0.994988	0.487226				0	4.97483	0.92366				0	4.9748	0.606847				0	9.94956	0.891355
0	15.9193	0.877778				0	16.9142	0.335352				0	28.8536	0.367311				0	4.97479	0.874889				0	4.97484	0.61563
0	17.9092	0.889925				0	1.98996	0.719529				0	17.9092	0.890292				0	24.8739	0.552413				0	33.8283	0.644339
0	3.97984	0.732912				0	9.94957	0.725707				0	40.793	0.354254				0	9.94957	0.686719				0	40.793	0.558163
0	40.793	0.527556				0	40.793	0.615148				0	9.94956	0.66011				0	12.9345	0.830872				0	9.9496	0.594551
0	33.8283	0.168782				0	12.9345	0.291557				0	9.94957	0.478862				0	19.8991	0.95246				0	8.9546	0.670111
0	4.97479	0.169209				0	24.8739	0.868946				0	15.9192	0.23124				0	16.9142	0.365459				0	17.9092	0.584929
0	28.8536	0.361098				0	24.8739	0.440428				0	19.8991	0.131663				0	24.8738	0.857136				0	24.8738	0.669261
0	24.8739	0.595477				0	7.95967	0.097027				0	1.98992	0.74654				0	7.95967	0.722574				0	49.7475	0.339566
0	1.98992	0.765663				0	31.8385	0.535411				0	9.94958	0.35846				0	4.97481	0.62258				0	15.9193	0.061701
0	16.9142	1.15104				0	0.994963	0.345053				0	9.94959	0.941729				0	19.8991	0.570717				0	15.9193	0.712804
0	16.9142	0.828181				0	12.9344	0.766607				0	12.9345	0.496861				0	33.8283	0.178452				0	9.94956	0.461723
0	12.9344	0.802264				0	8.95462	0.689158				0	15.9192	0.872199				0	4.97479	0.559951				0	15.9193	0.810226
0	24.8739	0.725754				0	9.94956	0.793941				0	40.793	0.457048				0	25.8687	0.687548				0	12.9345	0.198399
0	17.9092	0.517296				0	40.793	0.644191				0	49.7475	0.869511				0	4.9748	0.491398				0	17.9092	0.69081
0	28.8536	0.28828				0	24.8737	0.507368				0	19.8991	0.513153				0	9.94957	0.554024				0	24.8738	0.350839
0	24.8739	0.694541				0	17.9092	0.690572				0	9.94958	0.643409				0	40.793	0.75565				0	12.9344	0.57552
0	9.94957	0.968922				0	7.95971	0.561457				0	4.9748	0.78435				0	25.8687	0.286313				0	9.94957	0.14807
0	28.8536	0.618068				0	8.95461	0.90326				0	24.8737	0.553948				0	4.9748	0.779211				0	12.9344	0.684822
0	12.9345	0.90029				0	4.97479	0.665798				0	4.97481	0.779693				0	33.8283	0.136986				0	28.8536	0.637117
0	40.793	0.260717				0	0.994998	0.276785				0	16.9142	0.302239				0	24.8738	0.18962				0	0.994996	0.877665
0	4.9748	0.366563				0	19.8991	0.650192				0	17.9092	0.952405				0	3.97984	0.230124				0	33.8284	0.321714
0	9.94956	0.918771				0	31.8385	0.3462				0	24.8737	0.670168				0	16.9142	0.858732				0	19.8991	0.502156
0	9.94956	0.719218				0	19.8991	1.01168				0	16.9142	0.489604				0	9.94958	0.713727				0	9.94957	0.687814
0	33.8283	0.52699				0	4.97481	0.639085				0	25.8687	0.406891				0	33.8283	0.877928				0	4.97479	0.301576
0	19.8991	1.02696				0	0.995007	0.704005				0	40.793	0.446963				0	1.98992	0.18537				0	9.9496	1.10958
0	33.8284	0.490122				0	28.8536	0.691063				0	31.8385	0.628206				0	9.94961	0.454193				0	4.97481	0.925173
0	15.9193	0.445603				0	16.9142	0.693824				0	0.995006	0.733643				0	8.95463	0.706334				0	1.98992	0.473713
0	19.8991	0.512253				0	31.8385	0.562787				0	28.8536	0.785936				0	4.9748	0.87485				0	33.8283	0.471982
0	19.8991	0.09656				0	24.8739	0.73438				0	4.97482	0.328413				0	9.94958	0.829521				0	7.95969	0.613926
0	49.7474	0.76617				0	19.8991	0.940795				0	40.793	0.191174				0	9.94956	0.464524				0	25.8687	0.45115
0	24.8739	0.501809				0	12.9345	0.853514				0	16.9142	0.685468				0	12.9345	0.812544				0	3.97983	0.701934
0	4.97482	0.570148				0	16.9142	0.067811				0	4.97483	0.707237				0	16.9142	0.822221				0	24.8737	0.537916
0	1.98996	0.459518				0	15.9193	0.189746				0	19.8991	0.542394				0	15.9193	0.887569				0	40.793	0.24239
0	9.94959	1.0707				0	25.8687	0.541407				0	15.9193	0.88691				0	15.9193	0.820751				0	0.994974	0.578074
0	24.8737	0.272761				0	9.94956	0.35504				0	9.94957	0.663958				0	12.9344	0.859448				0	24.8738	0.613976
0	4.97479	0.575121				0	7.95971	0.965693				0	16.9142	0.673216				0	0.994964	0.143262				0	17.9092	0.395191
0	9.94957	0.489613				0	28.8536	0.38169				0	12.9344	0.502393				0	33.8283	0.517178				0	0.994974	0.347844
0	31.8385	0.286308				0	1.98993	0.948298				0	15.9193	0.669509				0	28.8536	0.775359				0	7.95966	0.858622
0	1.98995	0.26738				0	9.94956	0.31538				0	33.8283	0.818153				0	3.97984	0.159683				0	1.98992	0.914193
0	24.8739	0.242843				0	4.97479	0.527504				0	3.97983	0.443765				0	15.9192	0.580282				0	0.994979	0.467992
0	17.9092	0.426339				0	28.8536	0.9083				0	40.793	0.729512				0	4.97483	0.93183				0	12.9345	0.892314
0	4.97481	0.844592				0	24.8739	0.289928				0	19.8991	0.478903				0	1.98993	0.887049				0	12.9345	0.750839
0	9.94956	0.918467				0	12.9344	1.08075				0	28.8536	0.649389				0	7.95966	0.444047				0	49.7475	0.127632
0	33.8283	0.528527				0	16.9142	0.782431				0	0.994964	0.999258				0	0.995001	0.096425				0	7.9597	0.327808
0	1.98992	0.431841				0	19.8991	0.410053				0	4.97483	0.517064				0	3.97983	1.10111				0	19.8991	0.839551
0	12.9345	0.355411				0	12.9344	0.389935				0	4.97479	1.00323				0	31.8385	0.829637				0	33.8283	0.894331
0	3.97985	0.396671				0	4.97483	1.19234				0	12.9345	0.4919				0	40.793	0.399757				0	3.97986	0.15168
0	24.8739	1.10052				0	40.793	0.609637				0	16.9142	0.283445				0	4.97479	0.377291				0	12.9344	1.12459
0	15.9193	0.51247				0	12.9344	0.716306				0	24.8739	0.927287				0	19.8991	0.490169				0	24.8739	0.162166
0	9.94957	0.793417				0	4.97484	0.699798				0	9.94958	0.664158				0	31.8385	0.273416				0	4.97482	0.470247
0	24.8739	0.57977				0	24.8737	0.132585				0	19.8991	0.379997				0	12.9345	0.564035				0	1.98992	0.722646
0	9.94958	0.434098				0	7.95967	0.505795				0	40.793	0.608127				0	16.9142	0.653875				0	9.94956	0.63177
0	25.8687	0.74333				0	19.8991	0.680223				0	28.8536	0.67257				0	15.9192	0.679222				0	4.97479	0.704137
0	12.9344	0.875047				0	0.994969	0.232205				0	40.793	0.65307				0	1.98994	0.625584				0	9.94957	0.853215
0	12.9345	0.810062				0	33.8284	0.536165				0	9.94957	0.594056				0	3.97987	0.762578				0	16.9142	0.699858
0	24.8739	0.495012				0	28.8536	0.603169				0	15.9192	0.311288				0	24.8739	0.262563				0	25.8687	0.916488
0	19.8991	0.510534				0	33.8284	0.434144				0	12.9345	0.893881				0	7.95968	0.694423				0	19.8991	0.902877
0	25.8687	0.70448				0	33.8283	0.792046				0	40.793	0.392612				0	24.8738	0.848162				0	19.8991	0.761963
0	28.8536	0.323721				0	15.9193	0.183815				0	33.8283	0.581846				0	12.9344	0.682143				0	40.793	0.59591
0	4.97479	0.828727				0	17.9092	0.470125				0	9.94958	0.502856				0	19.8991	0.835993				0	12.9345	0.546916
0	4.9748	0.689846				0	16.9142	1.32076				0	12.9344	0.783406				0	16.9142	0.857356				0	16.9142	0.379881
0	17.9092	0.647109				0	4.97479	0.839877				0	17.9092	0.747902				0	17.9092	0.273753				0	12.9345	0.284189
0	8.95462	0.275839				0	12.9344	0.675552				0	9.94959	0.899418				0	28.8536	0.166283				0	7.95968	1.10852
0	15.9192	1.01969				0	24.8739	0.899815				0	40.793	0.136794				0	4.9748	0.693206				0	9.9496	0.525012
0	3.97984	0.585726				0	40.793	0.647566				0	17.9092	0.329425				0	49.7475	0.24456				0	24.8739	0.651473
0	9.94961	0.313017				0	19.8991	0.715733				0	7.95966	0.606743				0	8.95461	0.072275				0	33.8283	0.729656
0	28.8536	0.264346				0	24.8739	0.348285				0	19.8991	0.62527				0	15.9193	0.855331				0	12.9344	0.860359
0	12.9344	0.641999				0	4.97479	0.605444				0	8.95463	0.846588				0	28.8536	0.739359				0	24.8739	0.471896
0	33.8283	0.484218				0	17.9092	0.753802				0	12.9345	0.89285				0	1.98993	0.857275				0	8.95465	0.393867
0	24.8738	1.06637				0	1.98996	0.63063				0	24.8739	0.552459				0	4.97481	0.980707				0	40.793	0.760539
0	4.97481	0.343549				0	4.9748	0.626564				0	7.95967	0.88461				0	33.8283	0.403449				0	28.8536	0.404777
0	16.9142	0.720912				0	0.994961	0.500048				0	9.94956	1.30513				0	4.9748	0.601814				0	17.9092	0.56912
0	19.8991	0.599433				0	4.9748	0.64638				0	4.9748	0.660775				0	4.97479	0.646175				0	15.9193	0.347858
0	16.9142	0.795423				0	40.793	0.186835				0	19.8991	0.230043				0	1.98992	0.891578				0	8.95464	0.653334
0	9.94958	0.620679				0	28.8536	1.1402				0	4.97482	0.370988				0	12.9344	0.901026				0	24.8739	0.279139
0	24.8739	0.55674				0	28.8536	0.429955				0	8.95464	0.977624				0	25.8687	0.22396				0	9.94957	0.699533
0	12.9345	0.588469				0	28.8536	0.285546				0	40.793	0.933387				0	24.8738	0.653671				0	1.98995	0.262317
0	24.8738	0.357276				0	31.8385	0.882765				0	12.9345	0.497656				0	25.8687	0.852099				0	7.95967	0.576325
0	9.94956	0.650434				0	19.8991	0.450522				0	49.7475	0.27844				0	12.9345	0.602267				0	9.94956	0.750932
0	9.94957	0.601402				0	7.95969	0.467253				0	28.8536	0.274016				0	19.8991	1.04133				0	16.9142	0.652468
0	16.9142	1.06928				0	9.94957	0.507596				0	24.8739	0.506657				0	8.95463	0.805003				0	24.8737	0.70298
0	16.9142	0.360723				0	12.9345	0.719374				0	16.9142	0.468297				0	24.8738	0.754693				0	8.95464	0.503203
0	12.9344	0.600199				0	19.8991	0.230543				0	16.9142	0.371377				0	19.8991	1.22942				0	19.8991	0.777439
0	0.994981	0.832722				0	16.9143	0.545206				0	24.8737	0.55346				0	12.9345	0.666797				0	0.994966	0.366116
0	28.8536	0.462879				0	24.8737	0.523225				0	17.9092	0.388476				0	8.95463	0.658471				0	7.95966	0.15311
0	12.9345	0.618364				0	0.994989	0.698681				0	33.8283	0.307996				0	15.9193	0.762432				0	16.9142	0.704338
0	16.9142	0.797648				0	19.8991	1.0975				0	28.8536	0.495796				0	9.94956	0.641367				0	9.94958	0.406915
0	3.97987	0.672919				0	0.994986	0.608088				0	24.8739	0.777623				0	25.8687	0.606174				0	24.8739	0.335939
0	25.8687	0.378531				0	24.8738	0.359242				0	8.9546	0.417047				0	19.8991	1.25635				0	4.97479	0.665473
0	16.9142	0.618263				0	25.8687	0.635913				0	9.94958	0.484253				0	8.9546	0.851808				0	12.9345	0.369329
0	0.994966	0.704993				0	0.994994	0.530552				0	17.9092	0.511804				0	16.9142	0.533338				0	4.97479	0.886071
0	19.8991	0.597575				0	4.9748	1.18349				0	16.9142	0.670394				0	12.9344	0.871567				0	40.793	0.558971
0	19.8991	0.8376				0	3.97983	0.119905				0	15.9192	0.520859				0	9.94957	0.452626				0	0.994988	0.597764
0	19.8991	0.71997				0	16.9142	0.826656				0	28.8536	0.324715				0	15.9192	0.317663				0	17.9092	1.28679
0	7.9597	0.592126				0	12.9344	0.675335				0	28.8536	0.268154				0	19.8991	0.8226				0	0.994961	0.449458
0	16.9142	1.28288				0	33.8283	0.692132				0	33.8283	0.846411				0	24.8739	0.389761				0	33.8283	0.690865
0	8.95464	0.301151				0	31.8385	0.821738				0	8.95464	0.374925				0	12.9344	0.614361				0	40.793	0.680957
0	17.9092	0.339374				0	33.8284	0.063662				0	24.8739	0.504693				0	19.8991	0.179898				0	12.9345	0.590487
0	1.98996	0.231935				0	24.8739	0.720668				0	15.9193	0.900991				0	19.8991	0.788185				0	16.9142	0.431848
0	3.97984	0.614539				0	7.95971	0.714214				0	24.8739	0.855108				0	24.8739	0.265435				0	7.95969	0.791236
0	12.9344	0.705963				0	40.793	0.333625				0	19.8991	0.288383				0	12.9345	0.591276				0	7.9597	0.066265
0	25.8687	0.85967				0	15.9193	0.480571				0	17.9092	0.705542				0	31.8385	0.910184				0	4.9748	0.145243
0	33.8284	0.197973				0	24.8739	0.908167				0	33.8283	0.491204				0	19.8991	0.407577				0	24.8739	1.03278
0	19.8991	0.671215				0	17.9092	0.934489				0	3.97984	1.04988				0	12.9344	0.518621				0	17.9092	0.463759
0	25.8687	0.758281				0	15.9192	0.576412				0	24.8739	0.689487				0	4.97483	0.633993				0	24.8738	0.723004
0	9.94959	0.941043				0	40.793	0.180504				0	17.9093	0.630386				0	16.9142	0.493721				0	1.98996	0.800383
0	1.98995	0.474255				0	9.94956	0.496896				0	4.9748	0.042412				0	9.94956	0.748186				0	28.8536	0.503371
0	12.9344	0.557293				0	24.8738	0.748238				0	9.94956	0.942317				0	9.94959	0.623659				0	24.8739	1.1614
0	25.8687	0.881764				0	19.8991	0.700203				0	4.97483	0.566228				0	4.97481	0.801559				0	16.9142	0.530478
0	31.8385	0.645878				0	4.97484	0.131813				0	24.8739	0.292285				0	19.8991	0.696605				0	15.9193	0.61909
0	17.9092	0.485307				0	15.9193	0.653447				0	9.94957	1.01348				0	17.9092	1.30244				0	16.9142	0.632558
0	25.8687	0.238873				0	33.8283	0.697156				0	28.8536	0.759693				0	9.9496	0.680412				0	8.95461	0.30849
0	28.8536	0.734851				0	31.8385	0.182318				0	15.9192	0.556908				0	28.8536	0.63088				0	16.9142	0.868853
0	16.9142	0.413228				0	24.8739	0.770466				0	33.8283	0.489946				0	16.9142	0.77679				0	33.8283	0.681592
0	40.793	0.809312				0	25.8687	0.906745				0	4.97482	0.617652				0	40.793	0.652725				0	1.98994	0.373186
0	1.98992	0.814586				0	12.9345	0.428403				0	28.8536	0.815233				0	7.95967	0.932131				0	4.9748	0.424421
0	24.8738	0.213247				0	28.8536	0.726237				0	33.8283	0.423425				0	9.94961	0.525415				0	28.8536	0.618016
0	12.9344	0.785034				0	0.994965	0.882891				0	24.8739	0.727503				0	19.8991	1.25102				0	33.8283	0.771891
0	40.793	0.332472				0	40.793	0.750206				0	24.8737	0.136306				0	17.9092	0.826249				0	31.8385	0.759708
0	17.9092	0.963369				0	24.8739	0.969009				0	16.9142	0.567301				0	7.95967	0.236436				0	40.793	0.209482
0	40.793	0.472135				0	33.8283	0.195688				0	49.7474	0.154104				0	4.97481	0.520065				0	17.9092	0.327272
0	4.97482	0.124223				0	7.95966	0.6315				0	4.97483	0.880522				0	16.9142	0.782167				0	31.8385	1.12598
0	9.94957	0.837821				0	24.8739	0.222287				0	4.97482	0.206949				0	24.8739	1.02831				0	3.97988	0.740011
0	25.8687	0.844371				0	16.9142	0.535869				0	1.98996	0.647221				0	4.9748	0.394519				0	33.8284	0.629669
0	15.9193	0.820045				0	24.8738	0.914295				0	0.994985	1.17103				0	0.994959	0.666814				0	9.94956	0.399247
0	16.9142	0.972829				0	1.98992	0.673728				0	49.7475	0.446585				0	1.98994	0.431845				0	12.9344	0.186006
0	12.9344	0.923299				0	19.8991	0.213072				0	24.8739	0.203567				0	4.97481	0.501978				0	9.94956	0.443023
0	33.8283	0.330878				0	0.994959	0.610201				0	19.8991	1.02523				0	40.793	0.834866				0	17.9092	0.777629
0	9.94956	0.727656				0	7.95967	0.729553				0	15.9192	0.211492				0	0.994961	0.826158				0	19.8991	0.65432
0	0.99496	0.062041				0	24.8737	0.530351				0	25.8687	0.123072				0	19.8991	0.477975				0	3.97983	0.675457
0	28.8536	0.550907				0	24.8739	0.826706				0	0.994977	1.34356				0	16.9142	0.635213				0	25.8687	0.615672
0	19.8991	0.218436				0	4.9748	1.38057				0	16.9142	0.579421				0	4.9748	0.486147				0	4.97481	0.477338
0	9.94956	0.709901				0	4.97479	0.593786				0	19.8991	0.326921				0	17.9092	0.811036				0	3.97985	0.278461
0	1.98996	0.683933				0	19.8991	0.424151				0	12.9344	0.364926				0	8.95461	0.429627				0	4.97484	0.481948
0	0.995008	1.01663				0	1.98997	0.646912				0	15.9193	0.448842				0	19.8991	0.686575				0	24.8739	0.678693
0	33.8284	0.854265				0	24.8739	1.10535				0	19.8991	0.743922				0	17.9092	0.96818				0	4.9748	0.335786
0	12.9345	1.34549				0	3.97983	0.619877				0	28.8536	0.745322				0	40.793	0.665425				0	28.8536	0.511322
0	9.94959	0.728444				0	4.97482	0.840221				0	24.8739	0.604169				0	4.97479	0.431754				0	9.94959	0.353963
0	40.793	0.531457				0	19.8991	0.69519				0	4.97479	0.973783				0	19.8991	0.790989				0	31.8385	0.317863
0	16.9142	0.424477				0	0.995007	1.31076				0	9.94956	0.470613				0	3.97984	0.424767				0	12.9345	1.02728
0	40.793	0.488979				0	19.8991	0.594237				0	40.793	0.818265				0	19.8991	0.609119				0	12.9344	0.574056
0	24.8738	0.303862				0	16.9142	0.651126				0	16.9142	0.681708				0	28.8536	0.616387				0	7.95966	0.820962
0	17.9092	0.800792				0	9.94959	0.568164				0	17.9092	0.950164				0	7.95967	0.693016				0	24.8738	0.413264
0	28.8536	0.675701				0	3.97988	0.870754				0	4.97481	0.423137				0	24.8737	0.394274				0	16.9142	0.336422
0	9.94961	0.617088				0	19.8991	0.82503				0	19.8991	0.675775				0	0.99497	0.783504				0	16.9142	0.591385
0	4.97482	0.623928				0	12.9345	0.807898				0	33.8284	0.824337				0	24.8739	0.231006				0	24.8739	0.334922
0	24.8739	0.264495				0	24.8737	0.369242				0	0.994965	0.703489				0	25.8687	0.732909				0	24.8739	0.767441
0	15.9193	0.743294				0	28.8536	0.870991				0	1.98996	0.876912				0	16.9142	0.785118				0	16.9142	0.657844
0	1.98992	0.844578				0	16.9142	0.670938				0	0.994984	0.528258				0	28.8536	0.744867				0	12.9344	0.807823
0	8.95461	0.489448				0	7.95966	1.05741				0	33.8283	0.751671				0	4.97482	0.458093				0	17.9092	0.587042
0	33.8283	0.134673				0	3.97986	1.06633				0	9.9496	0.615218				0	16.9142	0.860712				0	1.98996	0.245003
0	9.94956	0.266793				0	12.9344	0.439821				0	17.9092	0.846762				0	17.9092	0.750913				0	9.94956	0.370544
0	28.8536	0.691146				0	12.9345	0.828584				0	19.8991	0.693114				0	33.8283	0.477666				0	0.994979	1.13056
0	19.8991	0.860725				0	19.8991	0.699837				0	16.9142	1.02892				0	3.97987	0.747785				0	16.9142	0.23228
0	24.8739	0.483065				0	16.9142	0.86951				0	17.9092	0.799361				0	17.9092	0.626894				0	28.8536	1.16303
0	0.99496	0.897543				0	25.8687	0.774345				0	31.8385	0.430777				0	9.94957	0.559698				0	24.8739	0.595411
0	4.97482	0.681619				0	25.8687	0.425508				0	8.95462	0.581059				0	9.94958	0.564462				0	7.95969	0.394253
0	0.994962	0.3432				0	9.94959	0.46725				0	9.94956	0.928654				0	24.8738	0.473722				0	28.8536	0.362491
0	7.9597	0.14172				0	3.97983	0.224691				0	25.8687	0.699398				0	4.97479	0.52826				0	15.9192	0.656726
0	4.9748	0.679087				0	33.8284	0.434121				0	12.9345	0.845481				0	16.9142	0.748079				0	0.994963	0.654993
0	12.9344	0.862256				0	19.8991	0.590808				0	8.9546	0.752596				0	16.9142	1.0011				0	4.97482	0.336433
0	4.9748	0.819306				0	28.8536	0.610898				0	12.9344	0.427138				0	28.8536	0.164455				0	17.9092	0.443067
0	24.8738	0.719652				0	7.95966	0.563329				0	1.98994	0.21639				0	1.98995	0.547945				0	3.97988	0.554178
0	17.9092	0.681977				0	33.8283	0.510408				0	33.8283	0.183151				0	19.8991	0.101037				0	4.97479	0.863518
0	3.97984	0.971272				0	15.9192	0.265254				0	8.95464	1.08492				0	12.9344	0.860304				0	19.8991	0.443617
0	4.9748	0.245228				0	8.9546	1.1219				0	0.994961	0.440265				0	24.8738	0.433851				0	40.793	0.604908
0	24.8737	0.435347				0	31.8385	1.18969				0	4.97482	0.428662				0	24.8739	0.464451				0	33.8283	0.464203
0	31.8385	0.292159				0	24.8738	0.426383				0	9.9496	0.469025				0	16.9142	0.66375				0	28.8536	0.780653
0	9.94957	0.660625				0	17.9092	0.551797				0	7.95968	0.502844				0	24.8737	0.083365				0	25.8687	0.414277
0	28.8536	0.330702				0	9.94957	0.298558				0	9.94956	0.956723				0	1.98993	0.597395				0	15.9192	0.313237
0	16.9142	0.69988				0	4.97484	0.736139				0	17.9092	0.564014				0	7.95967	0.964679				0	15.9193	0.869137
0	12.9344	0.739041				0	33.8284	0.390921				0	24.8739	0.370704				0	19.8991	0.417905				0	12.9344	0.505838
0	19.8991	0.889055				0	24.8739	0.620624				0	8.95461	0.535951				0	17.9092	0.596106				0	24.8738	0.390921
0	25.8687	0.642215				0	4.97483	0.386427				0	40.793	0.397804				0	12.9344	0.981336				0	4.97481	0.724694
0	19.8991	0.870023				0	25.8687	0.77517				0	12.9344	0.513642				0	12.9344	0.378866				0	24.8738	0.196102
0	1.98996	0.274499				0	40.793	0.183746				0	19.8991	0.618953				0	1.98993	0.62643				0	12.9344	0.769739
0	3.97984	0.95687				0	19.8991	1.39333				0	31.8385	0.163318				0	17.9092	0.78065				0	3.97983	0.748596
0	40.793	0.773544				0	16.9142	1.02395				0	8.95461	0.668786				0	19.8991	0.579082				0	33.8283	0.294023
0	4.97482	0.338445				0	24.8737	0.368545				0	12.9345	0.77308				0	33.8283	0.54563				0	16.9142	0.781086
0	40.793	0.595769				0	28.8536	0.445201				0	12.9345	0.409683				0	4.97481	0.989568				0	28.8536	0.625193
0	16.9142	1.01178				0	4.97482	0.55217				0	24.8737	0.337831				0	24.8737	0.609111				0	15.9192	0.537515
0	0.994985	0.545834				0	17.9092	0.410618				0	9.94958	0.690566				0	12.9344	0.753686				0	19.8991	0.524107
0	1.98992	0.907917				0	0.994985	0.273682				0	4.97482	0.132385				0	17.9092	0.690025				0	3.97987	0.25217
0	3.97984	0.587603				0	1.98992	0.758134				0	3.97983	0.775465				0	16.9142	0.646177				0	12.9344	0.350969
0	19.8991	0.973956				0	19.8991	0.43971				0	9.94956	0.616036				0	7.95971	0.745428				0	19.8991	0.490342
0	1.98992	0.072001				0	0.994963	0.909306				0	28.8536	0.302606				0	12.9345	0.616514				0	4.97479	0.731813
0	28.8536	0.990218				0	40.793	0.487547				0	12.9345	0.337044				0	7.95966	0.611746				0	4.97479	0.654726
0	16.9142	0.897563				0	7.95967	0.658909				0	25.8687	0.148045				0	15.9193	0.552762				0	17.9093	0.457357
0	25.8687	0.867243				0	0.994975	0.532156				0	24.8738	0.713285				0	8.95463	0.805638				0	16.9142	0.585429
0	7.95971	0.388516				0	12.9345	0.634364				0	19.8991	0.525648				0	40.793	0.774235				0	12.9345	0.53132
0	28.8536	0.299368				0	16.9142	0.081537				0	19.8991	1.14411				0	40.793	0.618929				0	28.8536	0.285229
0	28.8536	0.548328				0	16.9142	0.709999				0	8.95461	0.845402				0	33.8284	0.158573				0	9.9496	0.362711
0	17.9092	0.528746				0	17.9093	1.05637				0	24.8739	0.748491				0	4.9748	0.647386				0	17.9092	0.292473
0	19.8991	0.839988				0	4.97479	0.348363				0	0.994973	0.265348				0	12.9344	0.961457				0	33.8283	0.222204
0	15.9192	0.181411				0	31.8385	1.05647				0	1.98996	0.690313				0	19.8991	0.614977				0	33.8284	0.798169
0	16.9142	0.829394				0	16.9142	0.256811				0	3.97986	0.51968				0	24.8739	0.780643				0	24.8738	0.911356
0	8.95461	0.498808				0	40.793	0.254732				0	24.8739	0.66139				0	25.8687	0.738638				0	24.8739	0.615108
0	4.97479	0.108769				0	3.97983	0.523971				0	19.8991	0.734558				0	16.9142	0.906117				0	9.94956	0.915186
0	16.9142	0.724203				0	40.793	0.985649				0	0.994962	0.429297				0	9.94956	1.06342				0	1.98992	0.503972
0	12.9345	0.770227				0	25.8687	0.672487				0	16.9142	0.144759				0	16.9142	0.071315				0	19.8991	0.401079
0	4.9748	0.627677				0	3.97984	0.834009				0	31.8385	0.852016				0	28.8536	0.677651				0	7.95967	0.187212
0	24.8738	0.840361				0	19.8991	0.78485				0	4.97479	0.615286				0	17.9092	0.199942				0	3.97983	0.59656
0	19.8991	0.579276				0	24.8738	0.462432				0	15.9193	0.769502				0	28.8536	0.799998				0	4.97482	0.549295
0	16.9142	0.812639				0	9.94956	0.179274				0	0.994967	0.59279				0	16.9142	0.59331				0	12.9344	0.384334
0	3.97984	0.809333				0	16.9142	0.594645				0	28.8536	0.658888				0	28.8536	0.533357				0	24.8739	0.650217
0	1.98993	0.411796				0	25.8687	0.644878				0	9.94956	0.206355				0	7.95966	1.03474				0	15.9192	0.51349
0	12.9344	0.414828				0	1.98992	0.625809				0	31.8385	0.990736				0	24.8738	0.818832				0	28.8536	0.48744
0	24.8737	0.812077				0	16.9142	0.899317				0	9.94956	0.401048				0	33.8283	0.549651				0	17.9092	0.455969
0	4.97483	0.746194				0	12.9345	0.697245				0	8.95464	1.12531				0	15.9193	0.548351				0	9.94959	1.24799
0	15.9192	0.52732				0	28.8536	1.37303				0	12.9344	0.195237				0	19.8991	0.875303				0	3.97983	0.314221
0	31.8385	0.326187				0	0.994965	0.754593				0	12.9345	0.343928				0	24.8739	0.896778				0	24.8738	1.14931
0	19.8991	0.690361				0	24.8738	0.653555				0	19.8991	0.374368				0	19.8991	0.231817				0	4.97482	0.488669
0	33.8284	0.210336				0	33.8283	0.435321				0	19.8991	0.881878				0	9.94957	0.287605				0	33.8283	0.336042
0	24.8739	1.08747				0	33.8283	0.277622				0	24.8739	0.909003				0	40.793	0.413193				0	0.994962	0.303789
0	1.98992	0.54498				0	15.9193	0.585786				0	33.8283	0.265667				0	4.97482	0.460003				0	16.9142	0.38396
0	0.994961	0.288053				0	25.8687	0.261161				0	33.8284	0.950245				0	3.97986	0.753677				0	9.94956	0.530821
0	16.9142	0.359782				0	4.97484	0.399912				0	40.793	0.410861				0	24.8739	0.414932				0	19.8991	0.93953
0	17.9092	1.16116				0	7.95967	0.09304				0	0.994964	0.944052				0	3.97984	0.01653				0	0.994996	0.718774
0	40.793	0.744364				0	24.8739	0.763237				0	16.9142	1.01087				0	19.8991	0.68834				0	3.97986	0.295899
0	24.8737	0.742647				0	8.9546	0.729298				0	33.8283	0.838575				0	0.994972	0.730206				0	16.9142	0.647735
0	4.97479	0.674123				0	15.9193	0.536858				0	12.9345	0.636443				0	19.8991	0.436826				0	4.97479	0.713853
0	0.994992	0.311952				0	1.98995	0.369942				0	7.9597	0.607196				0	1.98992	0.804214				0	12.9344	0.63787
0	17.9092	0.627346				0	1.98992	0.352603				0	15.9192	0.489222				0	40.793	0.866186				0	9.94957	0.318438
0	24.8739	0.521427				0	40.793	0.635795				0	19.8991	0.510459				0	15.9193	0.573946				0	12.9344	0.602802
0	33.8283	0.568813				0	19.8991	0.630542				0	49.7475	0.377224				0	25.8687	0.431236				0	33.8284	0.626256
0	4.97481	0.236091				0	24.8737	0.662103				0	4.97483	0.112276				0	40.793	0.747667				0	40.793	0.884898
0	16.9142	0.36551				0	33.8283	0.690982				0	24.8738	0.999979				0	25.8687	0.476073				0	16.9142	0.735981
0	12.9344	0.891397				0	15.9193	0.613254				0	31.8385	0.612268				0	17.9092	1.04004				0	12.9345	0.323152
0	33.8283	0.536459				0	19.8991	0.503276				0	0.994978	0.61284				0	4.9748	0.903497				0	7.95966	0.801973
0	4.97481	0.866862				0	12.9345	0.674674				0	24.8738	0.37639				0	0.994964	0.645195				0	16.9142	1.18586
0	12.9345	0.197626				0	24.8738	0.370674				0	4.9748	0.435439				0	33.8284	0.861925				0	24.8738	0.638046
0	12.9344	0.762313				0	7.95969	0.575516				0	33.8283	0.612603				0	40.793	1.10192				0	28.8536	0.484469
0	15.9193	0.490254				0	19.8991	0.308153				0	24.8738	0.717314				0	28.8536	0.466308				0	16.9142	0.641387
0	31.8385	0.83829				0	9.94959	0.364306				0	12.9344	0.326406				0	4.97483	0.460472				0	19.8991	0.760341
0	25.8687	0.403229				0	28.8536	0.466033				0	1.98992	0.808209				0	40.793	0.634488				0	1.98993	0.680485
0	3.97984	0.548936				0	16.9142	0.581596				0	7.95967	0.803317				0	9.94958	0.567945				0	25.8687	0.689494
0	0.994971	0.412062				0	40.793	0.286762				0	3.97987	0.830544				0	4.97483	0.410109				0	17.9092	0.696974
0	33.8284	0.483348				0	3.97986	0.729351				0	12.9345	0.829887				0	40.793	0.498424				0	8.95464	0.69559
0	40.793	0.819884				0	15.9193	0.695598				0	9.9496	1.05854				0	28.8536	0.668496				0	19.8991	0.386279
0	17.9092	0.837368				0	9.94958	1.1098				0	4.97479	0.273325				0	4.97482	0.617474				0	12.9345	0.307497
0	4.97479	0.789662				0	16.9142	0.631565				0	19.8991	0.902113				0	0.994999	0.549329				0	19.8991	0.512458
0	19.8991	0.831746				0	7.95968	0.768891				0	16.9142	0.714717				0	12.9345	0.619339				0	28.8536	0.123563
0	25.8687	0.662176				0	19.8991	0.490513				0	16.9142	0.907935				0	40.793	0.491062				0	17.9092	0.555371
0	9.94958	1.32943				0	24.8739	0.703585				0	16.9142	0.503166				0	33.8284	0.779397				0	7.95968	0.739995
0	12.9345	0.727241				0	24.8739	0.935721				0	9.94959	0.319936				0	9.94957	0.475169				0	1.98992	0.423902
0	4.97481	0.353382				0	1.98992	0.955102				0	0.99496	0.22025				0	19.8991	0.314312				0	19.8991	0.661222
0	12.9345	0.598397				0	12.9345	0.826781				0	0.994962	0.264735				0	12.9344	0.467757				0	19.8991	0.309795
0	0.994983	0.398597				0	4.9748	0.546739				0	0.994963	0.792543				0	7.95967	0.608323				0	15.9193	0.898463
0	15.9193	0.639525				0	40.793	0.49218				0	4.97482	0.422169				0	8.9546	0.856994				0	4.97483	0.601918
0	17.9092	0.910722				0	24.8737	0.480438				0	12.9344	0.520293				0	19.8991	0.473916				0	4.97481	0.161307
0	25.8687	0.450564				0	7.95967	0.622304				0	24.8738	0.241941				0	25.8687	0.438117				0	24.8739	0.397238
0	12.9344	0.593096				0	3.97986	0.594155				0	15.9193	0.631442				0	40.793	0.894953				0	12.9345	0.212055
0	40.793	0.696977				0	33.8283	0.835046				0	33.8284	0.69819				0	49.7475	0.580623				0	12.9345	0.668711
0	4.97482	0.322869				0	9.94959	1.10951				0	19.8991	0.692083				0	1.98992	0.814681				0	24.8738	0.300669
0	12.9344	0.799434				0	15.9193	0.493689				0	19.8991	0.435025				0	16.9142	0.517469				0	24.8738	0.48273
0	0.995003	0.489988				0	0.994977	0.508804				0	0.995008	0.934224				0	19.8991	0.42201				0	12.9344	0.64985
0	40.793	0.21088				0	40.793	0.192716				0	31.8385	0.605874				0	25.8687	0.462659				0	9.94958	0.852601
0	25.8687	0.267912				0	9.94959	0.919798				0	28.8536	0.273853				0	16.9142	0.852336				0	9.9496	0.529081
0	25.8687	0.107484				0	4.9748	0.393776				0	33.8283	0.722137				0	31.8385	0.645383				0	4.97479	1.02854
0	16.9142	0.683882				0	7.95966	0.798608				0	0.994975	0.680468				0	4.97481	0.349101				0	4.97483	0.640486
0	12.9345	0.612851				0	1.98992	0.332748				0	0.994966	0.606799				0	12.9344	0.976916				0	7.95967	0.736616
0	4.97483	0.483403				0	7.95967	0.607846				0	12.9344	0.704812				0	12.9344	0.673453				0	16.9142	0.661536
0	12.9345	1.00085				0	12.9345	0.376843				0	15.9193	0.849914				0	19.8991	1.03235				0	28.8536	0.338493
0	24.8738	0.985913				0	8.95462	0.917825				0	25.8687	0.276435				0	17.9092	0.310409				0	15.9193	0.617634
0	28.8536	0.416094				0	31.8385	0.184787				0	12.9344	0.189764				0	17.9092	0.643168				0	25.8687	0.62189
0	9.94959	0.237616				0	8.95464	0.661148				0	19.8991	0.652237				0	9.94957	0.349298				0	8.95461	0.718516
0	3.97985	0.333119				0	9.94957	0.164741				0	12.9344	0.637381				0	33.8284	0.652831				0	3.97987	0.19053
0	25.8687	0.917154				0	49.7475	0.308315				0	33.8284	0.130965				0	33.8283	0.875509				0	12.9345	0.322537
0	0.994966	0.695186				0	25.8687	1.35476				0	12.9345	0.648321				0	24.8739	0.120659				0	3.97988	0.837094
0	25.8687	0.49752				0	24.8738	0.817468				0	15.9193	0.266188				0	9.94959	0.406109				0	9.94959	0.283737
0	19.8991	0.854992				0	9.94959	0.408656				0	7.95967	0.150608				0	15.9193	0.612492				0	7.95967	0.64016
0	19.8991	0.546359				0	40.793	0.290289				0	12.9345	0.365557				0	40.793	0.336561				0	40.793	0.863985
0	31.8385	0.10507				0	40.793	0.196972				0	1.98992	0.489893				0	24.8738	0.501234				0	24.8738	1.0015
0	17.9092	0.265582				0	17.9092	0.745071				0	8.9546	0.496539				0	0.994975	0.311927				0	4.97479	0.453076
0	12.9345	0.323375				0	16.9142	0.40615				0	19.8991	0.758895				0	12.9345	0.890605				0	12.9345	0.673923
0	0.994992	0.903807				0	31.8385	0.421763				0	31.8385	0.971713				0	4.97481	0.679436				0	8.9546	0.616589
0	19.8991	0.653113				0	16.9142	0.564458				0	16.9142	1.42946				0	9.94957	0.871298				0	24.8737	0.485973
0	25.8687	0.997474				0	16.9142	0.54997				0	12.9345	0.354196				0	12.9344	0.281847				0	1.98992	0.128945
0	49.7475	0.399292				0	24.8738	0.745425				0	24.8739	0.38486				0	1.98992	0.962951				0	12.9344	1.15106
0	25.8687	0.668355				0	16.9142	0.640044				0	17.9092	0.233282				0	12.9344	0.493949				0	16.9142	0.803661
0	4.97481	0.290394				0	16.9142	0.478784				0	19.8991	0.300937				0	19.8991	0.423737				0	40.793	1.00468
0	25.8687	0.167235				0	1.98992	0.484499				0	19.8991	0.397033				0	4.97479	0.440499				0	4.97482	0.620083
0	31.8385	0.347209				0	0.99496	0.814926				0	8.95461	0.479569				0	1.98992	0.504045				0	40.793	0.79885
0	24.8738	0.710033				0	19.8991	0.648869				0	17.9092	0.464194				0	40.793	0.596412				0	40.793	0.372717
0	19.8991	1.30388				0	40.793	0.406101				0	3.97983	0.944576				0	12.9344	1.19615				0	7.95967	0.787577
0	7.95971	0.180201				0	9.94958	1.20988				0	24.8739	0.784019				0	24.8739	0.798072				0	40.793	0.466709
0	4.97481	0.805616				0	12.9344	0.557457				0	24.8738	0.619918				0	40.793	0.112068				0	19.8991	0.659272
0	3.97985	0.857455				0	24.8738	0.824128				0	7.9597	0.507414				0	49.7475	0.321986				0	8.95461	1.15763
0	12.9345	1.2217				0	9.94957	0.295958				0	40.793	0.455117				0	15.9193	0.88767				0	12.9344	0.501278
0	24.8737	0.204948				0	17.9092	1.15476				0	0.994983	1.02655				0	25.8687	0.478826				0	33.8283	0.278777
0	40.793	1.19803				0	16.9142	0.371088				0	9.94957	0.79218				0	33.8283	1.02583				0	4.97484	0.630929
0	24.8738	0.752378				0	40.793	0.44409				0	19.8991	0.185669				0	3.97987	0.369782				0	15.9193	1.02422
0	33.8284	0.751535				0	24.8739	0.143804				0	25.8687	0.364427				0	31.8385	0.676181				0	7.95967	0.336534
0	28.8536	0.59148				0	4.97482	0.677848				0	25.8687	0.684881				0	16.9143	0.41932				0	16.9142	0.137419
0	9.94956	0.569277				0	19.8991	0.654563				0	24.8739	0.351198				0	19.8991	0.773782				0	8.9546	0.605824
0	7.95969	0.62414				0	9.94957	0.600312				0	3.97985	0.794406				0	3.97984	0.223267				0	12.9344	0.396314
0	19.8991	0.703594				0	16.9142	0.98978				0	25.8687	0.641483				0	25.8687	0.625199				0	24.8739	1.27157
0	28.8536	0.65685				0	9.94957	0.190641				0	24.8739	0.867857				0	9.94958	0.657735				0	19.8991	0.676861
0	49.7474	0.232755				0	28.8536	0.384302				0	28.8536	0.486155				0	3.97986	0.826934				0	16.9143	0.347734
0	12.9345	0.629964				0	16.9143	0.654805				0	9.94956	1.05172				0	15.9193	0.613603				0	8.95463	0.348011
0	19.8991	0.384743				0	40.793	0.401759				0	49.7474	0.29497				0	25.8687	0.695666				0	8.9546	0.344859
0	28.8536	0.516753				0	16.9142	0.593807				0	19.8991	0.585132				0	17.9092	0.681764				0	19.8991	1.0453
0	33.8283	0.693099				0	19.8991	0.820638				0	8.95461	0.138696				0	12.9344	0.64178				0	12.9344	0.925377
0	16.9142	0.655444				0	28.8536	0.36973				0	16.9142	1.10906				0	19.8991	0.340429				0	24.8739	0.786416
0	16.9142	1.16336				0	12.9344	0.907167				0	17.9092	0.725694				0	0.994959	0.918004				0	17.9092	0.925952
0	16.9143	0.571527				0	4.97482	0.636006				0	3.97983	0.718437				0	4.97483	0.485935				0	12.9344	0.474719
0	8.95464	0.30179				0	12.9344	0.608811				0	4.97479	0.904782				0	19.8991	0.362519				0	24.8737	0.859307
0	12.9345	0.522669				0	12.9344	0.135958				0	17.9092	0.48108				0	8.9546	0.901617				0	1.98992	0.373255
0	4.9748	0.546437				0	24.8739	0.611911				0	31.8385	0.666687				0	8.9546	0.226389				0	1.98995	0.66649
0	28.8536	0.507577				0	19.8991	0.620914				0	24.8739	1.0908				0	15.9192	0.203616				0	12.9344	0.235378
0	16.9142	0.355239				0	24.8739	0.94731				0	8.95463	0.476848				0	1.98992	0.531782				0	19.8991	0.635347
0	49.7475	0.643122				0	9.94959	0.285416				0	25.8687	0.292443				0	24.8737	0.762571				0	3.97983	0.955078
0	8.95461	0.3414				0	16.9142	0.143347				0	24.8739	0.231219				0	9.94959	0.593855				0	15.9193	0.77205
0	7.95968	0.210705				0	40.793	1.06367				0	7.95967	0.582033				0	33.8284	0.521045				0	16.9142	0.823419
0	19.8991	0.255373				0	16.9142	0.427812				0	33.8284	0.782472				0	12.9344	0.501472				0	12.9345	0.680126
0	28.8536	0.336032				0	1.98995	0.083863				0	1.98994	0.693318				0	24.8739	0.281186				0	24.8738	0.703338
0	33.8283	0.731881				0	8.95462	0.055531				0	9.94959	0.457034				0	19.8991	0.854625				0	16.9142	0.382701
0	19.8991	1.08108				0	24.8739	1.01485				0	25.8687	0.370837				0	28.8536	0.818531				0	24.8737	0.306741
0	16.9142	0.98693				0	17.9092	0.851438				0	25.8687	0.326484				0	7.95969	0.947314				0	16.9142	0.88431
0	9.94956	0.689735				0	7.95966	0.277501				0	25.8687	0.394943				0	3.97987	0.78628				0	16.9142	0.373378
0	31.8385	0.211499				0	7.95966	1.02067				0	19.8991	0.687802				0	4.9748	0.77857				0	17.9092	0.788615
0	31.8385	0.662087				0	19.8991	0.542203				0	31.8385	0.951743				0	7.95966	1.11396				0	8.95464	0.798809
0	7.95966	0.299542				0	1.98992	0.701936				0	24.8739	0.898715				0	4.97479	0.789023				0	1.98995	0.515007
0	15.9193	0.50642				0	19.8991	0.540911				0	33.8284	0.732784				0	28.8536	0.641429				0	28.8536	0.48979
0	9.94958	0.408319				0	4.97482	0.843401				0	17.9092	1.11498				0	19.8991	0.986243				0	12.9345	0.388277
0	8.9546	0.696222				0	0.994974	0.820188				0	4.97479	0.328072				0	33.8283	0.20984				0	24.8739	0.651667
0	4.9748	0.685833				0	7.9597	0.158397				0	0.994967	0.824041				0	24.8739	0.535449				0	33.8283	0.443925
0	0.994996	0.430917				0	19.8991	0.443253				0	28.8536	0.928157				0	9.9496	0.554133				0	19.8991	0.984188
0	15.9193	0.436797				0	28.8536	0.121022				0	24.8738	0.46584				0	15.9193	0.566907				0	7.95969	0.609102
0	9.94956	0.335111				0	8.9546	0.571966				0	16.9142	0.300906				0	7.95967	1.08741				0	12.9344	0.588598
0	12.9345	0.347486				0	24.8738	0.582555				0	19.8991	0.832668				0	12.9345	0.949367				0	25.8687	0.457832
0	1.98995	0.152525				0	0.994977	0.540393				0	24.8737	1.04515				0	9.94959	0.262184				0	24.8738	0.774929
0	12.9345	0.662842				0	0.994972	0.631227				0	24.8739	0.652153				0	1.98992	0.610978				0	25.8687	0.321227
0	12.9344	0.233593				0	16.9142	0.907982				0	1.98992	0.337835				0	28.8536	0.758168				0	40.793	0.387949
0	9.94959	0.769622				0	12.9345	0.554451				0	24.8739	0.570441				0	3.97985	0.360098				0	8.9546	0.307081
0	33.8283	0.670932				0	7.95967	0.656441				0	16.9142	0.174079				0	25.8687	0.796694				0	31.8385	0.761744
0	7.95966	0.389111				0	0.994959	1.08468				0	40.793	0.656451				0	0.99496	0.84814				0	31.8385	0.54311
0	25.8687	0.05967				0	1.98994	0.286696				0	16.9142	1.0372				0	12.9344	0.806358				0	15.9193	0.611856
0	28.8536	0.458671				0	24.8739	0.652951				0	17.9092	0.880508				0	19.8991	0.595267				0	31.8385	0.595635
0	49.7475	0.670641				0	40.793	0.287927				0	33.8284	0.127781				0	7.95967	0.220354				0	40.793	0.411566
0	0.994992	0.700515				0	15.9193	0.220846				0	7.95969	0.8826				0	7.95971	0.758423				0	24.8738	1.05175
0	4.97479	0.928569				0	17.9092	0.382761				0	28.8536	0.713875				0	40.793	0.443106				0	4.97479	0.413292
0	1.98992	0.336258				0	12.9345	0.681821				0	4.97481	0.649328				0	9.9496	0.794168				0	9.94956	0.208723
0	4.97479	0.805754				0	24.8739	1.12968				0	19.8991	0.454913				0	24.8739	0.823722				0	24.8738	0.846642
0	7.95967	1.15073				0	3.97983	0.410336				0	12.9344	0.120106				0	7.95968	0.798096				0	16.9143	0.156787
0	28.8536	0.623963				0	31.8385	0.797125				0	31.8385	0.54594				0	9.94959	0.855684				0	28.8536	0.658481
0	31.8385	0.145778				0	1.98997	1.00989				0	16.9142	1.11488				0	19.8991	0.237404				0	24.8737	0.322803
0	16.9142	0.384997				0	19.8991	0.328829				0	15.9193	0.309459				0	8.95463	0.760734				0	4.97482	0.65362
0	17.9092	0.406554				0	12.9344	0.495491				0	19.8991	0.644869				0	4.97481	0.291465				0	40.793	0.865224
0	19.8991	0.666725				0	7.95969	0.794311				0	31.8385	0.304717				0	33.8283	0.383896				0	9.94956	0.475727
0	40.793	0.46104				0	1.98993	0.670665				0	24.8738	0.261811				0	24.8738	0.477888				0	16.9142	0.768985
0	16.9142	0.257231				0	24.8737	0.666935				0	24.8739	0.548216				0	4.9748	0.541381				0	8.95461	0.422691
0	12.9344	0.658925				0	19.8991	0.753212				0	19.8991	0.779635				0	12.9344	0.785809				0	24.8739	0.91403
0	12.9345	0.504758				0	9.94958	0.570741				0	4.9748	0.227969				0	16.9142	0.32238				0	15.9192	0.947626
0	0.994972	0.634229				0	19.8991	0.734996				0	24.8739	0.73033				0	31.8385	0.589324				0	3.97985	0.876424
0	40.793	0.313319				0	25.8687	0.38242				0	1.98996	0.688204				0	3.97988	0.534175				0	31.8385	0.578745
0	33.8284	0.236788				0	9.94956	0.822791				0	9.94957	0.445067				0	9.94957	0.811633				0	12.9345	0.436397
0	8.95462	0.754017				0	1.98993	0.522441				0	7.95966	0.687781				0	16.9142	0.46755				0	9.94956	0.478307
0	12.9344	0.758621				0	28.8536	0.332995				0	12.9345	0.339985				0	7.95968	0.602785				0	24.8739	0.675204
0	33.8284	0.494451				0	40.793	0.481056				0	1.98992	0.369577				0	17.9092	0.565412				0	9.94957	0.648336
0	12.9345	0.659733				0	4.97483	0.943252				0	1.98992	1.39453				0	31.8385	0.399233				0	7.95971	0.561472
0	7.95968	0.059382				0	24.8739	0.400875				0	24.8738	0.320957				0	16.9142	0.523879				0	16.9142	0.744519
0	9.94956	0.538272				0	24.8737	0.722296				0	31.8385	0.922769				0	33.8283	0.5673				0	19.8991	0.656054
0	3.97985	0.384813				0	7.95966	0.32294				0	3.97983	0.994125				0	25.8687	0.443484				0	24.8739	1.0994
0	33.8284	0.809087				0	12.9345	0.744605				0	9.94956	0.659988				0	4.97479	0.7843				0	8.9546	0.600917
0	7.95969	0.380078				0	31.8385	0.61286				0	16.9142	0.09208				0	25.8687	0.411074				0	12.9344	0.356749
0	40.793	0.906461				0	8.9546	0.323004				0	4.9748	0.746075				0	0.994963	0.848872				0	31.8385	0.658808
0	9.94957	0.519927				0	8.9546	0.654641				0	7.95966	0.614183				0	0.994962	0.047128				0	3.97983	0.518693
0	24.8738	0.904015				0	28.8536	0.584497				0	25.8687	0.547209				0	7.95968	0.110465				0	19.8991	0.389025
0	0.994979	0.198525				0	24.8739	0.404189				0	15.9192	0.48247				0	12.9344	0.306089				0	19.8991	0.570743
0	24.8737	0.113045				0	25.8687	0.603356				0	0.994981	0.827087				0	33.8284	0.835406				0	9.94956	0.763326
0	0.994996	0.652127				0	16.9142	0.664667				0	33.8284	0.599389				0	40.793	0.478914				0	1.98993	0.331107
0	24.8738	0.410989				0	9.94956	0.108221				0	12.9345	0.780906				0	24.8737	0.378468				0	16.9142	0.320042
0	33.8283	0.205413				0	49.7474	0.607099				0	8.95462	0.465478				0	1.98992	0.90014				0	0.994984	0.786552
0	40.793	0.836421				0	12.9345	0.581619				0	25.8687	0.409861				0	31.8385	0.69364				0	19.8991	0.838367
0	7.95968	0.077997				0	4.97484	0.846551				0	19.8991	0.517952				0	4.9748	0.739194				0	0.99496	0.311385
0	9.94959	0.082934				0	9.94956	0.550613				0	12.9344	0.827961				0	24.8739	0.338762				0	8.9546	0.593126
0	19.8991	0.842453				0	12.9345	0.729641				0	7.95968	0.165599				0	28.8536	0.690423				0	0.994962	0.2632
0	24.8737	0.572616				0	19.8991	0.667537				0	19.8991	0.586005				0	15.9192	0.799707				0	33.8283	0.621985
0	19.8991	1.04158				0	17.9092	0.998348				0	24.8738	0.772987				0	17.9092	0.154779				0	19.8991	0.837827
0	4.97481	0.819531				0	3.97983	1.04314				0	7.95967	0.541197				0	12.9345	0.892307				0	4.97479	0.729387
0	28.8536	0.474822				0	28.8536	0.895989				0	40.793	0.255561				0	4.97483	0.713787				0	15.9192	0.05314
0	25.8687	0.863876				0	8.9546	0.139311				0	15.9193	0.300758				0	31.8385	0.549913				0	16.9142	0.641292
0	12.9345	0.966519				0	4.97482	0.207945				0	16.9142	0.787901				0	1.98994	0.577978				0	19.8991	0.864684
0	19.8991	0.359544				0	4.9748	0.383				0	1.98993	0.700409				0	31.8385	0.511737				0	4.97481	0.682427
0	3.97983	0.762933				0	19.8991	0.763871				0	4.97479	0.578194				0	15.9193	0.803372				0	9.94958	0.331775
0	4.97481	0.516096				0	15.9193	0.868725				0	40.793	0.467646				0	0.99496	0.374103				0	19.8991	0.347029
0	9.94957	0.416634				0	7.95966	0.221349				0	4.97484	0.501636				0	31.8385	0.567224				0	31.8385	0.598761
0	28.8536	0.736306				0	1.98995	0.585125				0	15.9193	0.693993				0	17.9092	0.152373				0	12.9344	0.505383
0	24.8739	0.301901				0	12.9344	0.337682				0	3.97984	0.218317				0	24.8738	0.424687				0	49.7475	0.428167
0	12.9344	0.288327				0	24.8739	0.7092				0	28.8536	0.799381				0	40.793	0.564917				0	15.9193	0.560641
0	24.8739	0.55421				0	9.94956	0.626488				0	0.994997	1.01213				0	9.94959	0.418189				0	16.9142	0.659328
0	40.793	0.740049				0	31.8385	0.544196				0	16.9142	0.214158				0	3.97986	0.753453				0	25.8687	0.402802
0	49.7475	0.127832				0	4.9748	0.528844				0	17.9092	0.402215				0	17.9092	0.764095				0	3.97987	0.69085
0	9.9496	0.498043				0	33.8283	0.701281				0	12.9344	0.721135				0	19.8991	0.266532				0	4.97479	0.484042
0	17.9092	1.01526				0	3.97984	0.771214				0	1.98994	0.758525				0	25.8687	0.452951				0	0.99496	0.605989
0	16.9142	0.613602				0	4.97479	0.569591				0	33.8283	0.608277				0	25.8687	0.243478				0	24.8739	0.051449
0	4.9748	1.49999				0	7.95966	0.680984				0	17.9092	0.755285				0	9.94958	0.477751				0	24.8739	0.268694
0	8.95461	0.822611				0	1.98993	0.598736				0	4.97479	0.849662				0	33.8283	0.637085				0	24.8737	0.679298
0	15.9193	0.35663				0	24.8739	0.508288				0	17.9092	0.94457				0	24.8738	0.372767				0	49.7475	0.885783
0	19.8991	0.233972				0	3.97984	0.666564				0	4.97482	0.434436				0	12.9344	0.691592				0	15.9192	0.376483
0	9.9496	1.05351				0	9.9496	0.748747				0	7.9597	1.02117				0	16.9142	0.97292				0	40.793	0.652665
0	4.9748	0.869176				0	16.9142	0.631866				0	8.95461	0.173987				0	16.9142	0.56608				0	28.8536	0.557909
0	9.94958	0.302529				0	9.9496	0.586115				0	3.97988	1.21545				0	25.8687	0.754473				0	16.9142	0.893274
0	7.95967	0.184693				0	28.8536	0.506088				0	17.9092	0.317956				0	16.9142	0.326255				0	7.95971	0.089762
0	15.9193	0.651798				0	8.95463	1.00326				0	16.9142	0.368703				0	3.97984	0.520319				0	28.8536	0.729578
0	33.8283	0.265294				0	3.97983	0.468802				0	28.8536	0.473667				0	9.94956	0.887419				0	16.9142	0.25811
0	28.8536	0.353352				0	4.97484	0.444275				0	24.8739	0.943444				0	4.9748	0.650298				0	9.94956	0.387594
0	40.793	0.891096				0	0.994986	0.550194				0	9.94958	0.828492				0	19.8991	0.740423				0	15.9193	1.04735
0	24.8738	0.733209				0	33.8283	0.573112				0	24.8739	0.555894				0	3.97983	0.750023				0	1.98992	0.834045
0	16.9142	0.723986				0	19.8991	0.291084				0	17.9092	0.821916				0	24.8739	0.687967				0	16.9142	0.687989
0	19.8991	0.305406				0	9.94958	0.222991				0	7.95968	0.745915				0	17.9092	0.445761				0	12.9344	0.72663
0	7.95966	0.377591				0	1.98996	1.0862				0	3.97984	0.898254				0	9.94959	0.51361				0	28.8536	0.224441
0	28.8536	0.387068				0	1.98993	0.577478				0	4.9748	0.486123				0	19.8991	0.048352				0	9.94956	0.246501
0	19.8991	0.946931				0	12.9344	1.155				0	4.97481	0.670665				0	1.98995	0.62232				0	24.8739	0.339892
0	25.8687	0.824544				0	4.9748	0.127723				0	3.97983	0.656772				0	25.8687	0.337064				0	7.95967	1.01928
0	24.8738	1.07567				0	12.9344	0.733481				0	9.94957	0.37626				0	4.9748	0.70005				0	0.99496	0.619715
0	24.8739	0.519315				0	9.94958	0.607835				0	24.8739	0.081325				0	49.7475	0.758251				0	24.8738	0.671986
0	40.793	0.279302				0	40.793	0.490713				0	9.94956	0.72403				0	12.9345	0.65336				0	15.9193	0.492569
0	24.8738	0.719596				0	9.94956	0.698317				0	1.98992	0.608877				0	19.8991	0.711045				0	33.8284	0.451452
0	0.994964	0.660572				0	28.8536	1.08533				0	4.97479	0.830099				0	24.8739	0.315775				0	15.9193	0.743287
0	28.8536	0.425309				0	19.8991	1.22988				0	12.9344	0.46263				0	25.8687	1.03405				0	8.95463	0.313923
0	1.98992	1.10344				0	9.94957	0.272036				0	12.9344	1.02203				0	33.8284	0.95646				0	25.8687	0.645847
0	16.9142	0.879649				0	16.9142	0.276126				0	15.9193	1.10873				0	24.8739	0.690023				0	0.99497	0.592803
0	8.95461	1.07131				0	24.8738	0.41251				0	4.97483	0.565684				0	12.9345	0.295102				0	0.994973	0.190418
0	12.9345	0.620809				0	16.9142	0.577146				0	12.9345	0.976161				0	16.9142	0.521576				0	16.9142	0.386426
0	12.9344	0.653137				0	15.9193	0.34831				0	1.98994	0.407018				0	25.8687	0.384508				0	28.8536	0.633393
0	16.9142	0.807235				0	24.8739	0.498686				0	33.8283	0.55444				0	24.8739	0.33706				0	9.94959	0.442987
0	40.793	0.511678				0	16.9142	0.831044				0	8.95465	0.434579				0	7.95967	0.313666				0	17.9092	0.804956
0	40.793	0.107318				0	40.793	0.620219				0	24.8737	0.526802				0	7.95969	0.509223				0	15.9192	1.02725
0	24.8739	0.587441				0	17.9092	0.939487				0	17.9092	0.75644				0	0.995008	0.645309				0	9.94956	0.420244
0	16.9142	0.595727				0	0.994981	0.223313				0	19.8991	0.865318				0	9.94956	0.168601				0	7.95968	0.305461
0	12.9344	0.454038				0	4.9748	1.12072				0	12.9344	0.614955				0	9.94959	0.817938				0	40.793	0.306717
0	15.9193	0.636551				0	15.9193	0.430445				0	28.8536	0.367052				0	33.8283	0.397503				0	12.9344	0.857148
0	9.94958	0.914743				0	17.9092	0.728321				0	25.8687	0.733001				0	7.95968	0.834468				0	8.9546	1.35167
0	16.9142	1.01354				0	24.8739	0.189475				0	25.8687	0.479791				0	17.9092	0.440567				0	33.8283	0.461801
0	8.9546	0.603639				0	25.8687	0.559571				0	1.98992	0.608101				0	40.793	0.237773				0	1.98995	0.545102
0	17.9092	0.712161				0	3.97987	0.441447				0	4.97483	0.750087				0	0.99497	0.739297				0	33.8283	0.539466
0	19.8991	0.631594				0	25.8687	0.178337				0	40.793	0.276428				0	28.8536	0.539246				0	24.8738	0.343188
0	31.8385	0.628778				0	31.8385	0.86489				0	9.94958	0.13716				0	12.9345	0.310734				0	19.8991	0.778219
0	19.8991	0.725479				0	8.95463	1.23045				0	16.9142	0.540091				0	25.8687	0.598387				0	15.9193	0.958367
0	24.8737	0.442347				0	25.8687	0.420515				0	25.8687	0.841053				0	9.94961	0.744468				0	15.9193	0.241797
0	4.97483	0.461388				0	24.8738	0.372479				0	12.9345	0.738274				0	19.8991	0.914316				0	9.94957	0.713494

## Sheet: Random Search
# of Accurate Convergences	Average Convergence Value	Average Convergence Run Time (s)	Average Correct Convergence Run Time (s)	Trials
2	0.495052	0.274083	0.274083	1000
1	0.000804456		0.274076
1	0.000209584		0.274089
0	0.840099	0.274387
0	0.426186	0.274082
0	0.334346	0.274091
0	0.326041	0.274085
0	1.06148	0.27409
0	0.303709	0.274083
0	0.493759	0.274082
0	0.799569	0.274077
0	1.05486	0.274083
0	1.04198	0.274081
0	0.107462	0.274071
0	0.0671545	0.274076
0	0.145547	0.274092
0	0.0629024	0.274073
0	0.217457	0.274089
0	0.554257	0.274081
0	0.227281	0.274096
0	0.80095	0.274071
0	1.37567	0.274074
0	0.171593	0.274089
0	0.995145	0.274072
0	0.605614	0.274071
0	0.280107	0.274089
0	0.443732	0.27407
0	0.776982	0.274071
0	1.02191	0.274071
0	0.860254	0.274092
0	1.02554	0.274073
0	0.226686	0.274079
0	0.0159761	0.274084
0	0.453429	0.274125
0	0.333032	0.274079
0	0.0485678	0.27408
0	0.41394	0.274087
0	0.185166	0.274078
0	0.923772	0.274076
0	0.252332	0.274093
0	0.319073	0.274092
0	0.685479	0.274074
0	1.00096	0.274081
0	0.633244	0.274073
0	0.0453912	0.274082
0	0.0469124	0.274075
0	0.220297	0.274094
0	0.429762	0.274089
0	1.00564	0.274079
0	0.505192	0.274072
0	0.667915	0.274078
0	0.75094	0.274076
0	0.095523	0.27409
0	0.181149	0.274083
0	0.477966	0.274072
0	0.743992	0.274091
0	0.25883	0.274073
0	0.821073	0.274084
0	0.0825208	0.274092
0	0.187543	0.274074
0	0.342577	0.274077
0	0.996218	0.274091
0	0.330363	0.274072
0	0.716653	0.274078
0	1.07906	0.274076
0	0.0758389	0.274081
0	0.5767	0.274081
0	0.692082	0.274078
0	0.00483039	0.274088
0	0.0852957	0.274082
0	0.0944961	0.274092
0	0.0947565	0.274077
0	0.0756075	0.274073
0	0.226424	0.274079
0	0.092547	0.274069
0	1.01952	0.274084
0	0.644846	0.274085
0	0.0458237	0.27408
0	0.993319	0.27409
0	0.47924	0.27408
0	1.0138	0.274078
0	1.24145	0.274096
0	1.11668	0.274096
0	0.475561	0.274093
0	0.421256	0.274086
0	1.11219	0.274083
0	0.368815	0.274086
0	0.39787	0.274085
0	0.0935119	0.274071
0	0.43107	0.274085
0	0.9661	0.274075
0	0.52294	0.274088
0	0.611862	0.274077
0	0.531354	0.274072
0	1.21964	0.274078
0	0.445475	0.274076
0	1.0341	0.274082
0	0.292195	0.274086
0	0.049416	0.274079
0	0.0186319	0.274089
0	0.0802208	0.274084
0	0.0317558	0.274081
0	0.560226	0.274091
0	0.440201	0.274075
0	1.01781	0.274081
0	0.807021	0.274079
0	0.0120773	0.274087
0	0.640514	0.274078
0	0.285223	0.274074
0	0.0226253	0.27408
0	0.354503	0.274092
0	0.355491	0.274089
0	1.17593	0.274084
0	0.283735	0.274092
0	0.644634	0.274071
0	0.768385	0.274084
0	0.134663	0.27407
0	0.207474	0.274081
0	0.420339	0.274086
0	0.425625	0.274089
0	0.230465	0.274087
0	0.0855953	0.274076
0	0.0629349	0.274073
0	0.0377069	0.274071
0	1.11054	0.274087
0	0.0881812	0.274076
0	0.941871	0.274093
0	0.52829	0.274077
0	0.96029	0.274083
0	0.0317171	0.274082
0	0.117769	0.274092
0	1.09719	0.27409
0	0.828818	0.27409
0	0.354769	0.274092
0	0.673529	0.274082
0	1.04817	0.274092
0	0.545213	0.274074
0	1.17742	0.274079
0	0.654146	0.274094
0	1.06434	0.274089
0	0.358347	0.274077
0	0.120464	0.27408
0	0.977671	0.274088
0	0.928586	0.274081
0	1.15604	0.274084
0	0.617172	0.274074
0	0.661998	0.274088
0	0.427032	0.274086
0	0.115114	0.274083
0	1.17703	0.274088
0	0.230225	0.274082
0	0.325717	0.274085
0	0.24885	0.274164
0	1.19508	0.274086
0	0.0212107	0.274083
0	0.521958	0.27408
0	0.208426	0.274082
0	0.228874	0.274079
0	0.942775	0.274075
0	0.595048	0.274091
0	0.775418	0.274076
0	0.539523	0.274082
0	0.0803976	0.27407
0	0.3222	0.274088
0	0.503798	0.274077
0	0.999827	0.274095
0	1.00081	0.274075
0	0.0385575	0.274083
0	0.755508	0.274091
0	0.408559	0.274086
0	0.050393	0.274085
0	0.537397	0.27409
0	0.495407	0.274091
0	0.571324	0.274074
0	1.06553	0.274077
0	0.111	0.274107
0	0.708147	0.274099
0	1.14064	0.274165
0	0.580909	0.274082
0	0.291125	0.27407
0	0.142286	0.274079
0	0.337745	0.274087
0	0.486727	0.274089
0	0.147626	0.274091
0	0.107921	0.274068
0	1.03605	0.274089
0	0.438103	0.274078
0	0.89138	0.274091
0	0.308529	0.27409
0	0.175257	0.274073
0	0.153757	0.274088
0	0.171661	0.274077
0	0.68381	0.274087
0	0.786938	0.274075
0	0.331213	0.274088
0	0.0332413	0.274094
0	0.244332	0.274093
0	0.210539	0.274088
0	0.620611	0.274085
0	0.0825936	0.274073
0	0.468392	0.274089
0	1.00939	0.274082
0	0.0910166	0.274083
0	0.106375	0.274074
0	0.457514	0.274071
0	1.01639	0.27409
0	0.785011	0.27409
0	0.169708	0.274078
0	1.02763	0.274086
0	0.139801	0.274094
0	0.189023	0.274074
0	1.01329	0.274086
0	0.170789	0.274094
0	0.175842	0.274082
0	0.965206	0.274088
0	0.285355	0.274069
0	0.487629	0.274078
0	0.249045	0.27409
0	1.00617	0.274084
0	0.271374	0.274073
0	1.37448	0.274071
0	0.194803	0.274074
0	1.12089	0.274089
0	0.263197	0.274071
0	0.264648	0.27409
0	0.0899255	0.274078
0	0.205711	0.274072
0	0.603067	0.274073
0	1.03837	0.274092
0	0.714533	0.274092
0	0.706283	0.274088
0	0.561782	0.274091
0	0.0132291	0.274074
0	0.263773	0.274087
0	0.0132615	0.274077
0	0.424323	0.274091
0	0.269474	0.274082
0	0.402323	0.274071
0	0.27986	0.274088
0	0.241626	0.27409
0	0.0714519	0.274088
0	0.225765	0.27409
0	0.0907329	0.274086
0	0.675823	0.274079
0	0.200155	0.27408
0	0.34183	0.274077
0	1.07639	0.274073
0	0.286073	0.274073
0	0.265776	0.27409
0	0.291713	0.274092
0	0.0885133	0.274071
0	0.0126592	0.274092
0	0.226693	0.274083
0	1.04994	0.274092
0	0.373431	0.274082
0	0.308716	0.274088
0	0.765882	0.274079
0	0.544937	0.27408
0	0.170526	0.274072
0	0.370153	0.274087
0	0.0951508	0.27407
0	1.01524	0.27409
0	0.5101	0.274087
0	0.446497	0.274089
0	0.00554186	0.274079
0	0.358616	0.274085
0	0.713916	0.274089
0	0.920363	0.274082
0	0.345315	0.274081
0	1.20098	0.274077
0	0.13269	0.274078
0	0.180901	0.274087
0	0.250887	0.274089
0	0.242951	0.274077
0	0.217093	0.274077
0	0.0312627	0.274073
0	0.69443	0.274073
0	0.0800016	0.27408
0	1.45401	0.274084
0	1.05831	0.274083
0	0.228071	0.274084
0	1.05926	0.274073
0	0.145022	0.274091
0	0.0504755	0.27408
0	0.00292349	0.274078
0	0.0578887	0.274089
0	0.806387	0.274081
0	1.04084	0.27409
0	0.0980711	0.274091
0	1.47052	0.274094
0	0.069285	0.274077
0	0.237694	0.274087
0	1.08872	0.274091
0	0.465351	0.274091
0	0.558245	0.274091
0	1.03696	0.274085
0	0.920772	0.274075
0	0.159551	0.274073
0	1.03085	0.274085
0	1.01541	0.274071
0	1.09574	0.27407
0	0.487691	0.274079
0	0.928357	0.274078
0	0.695667	0.274087
0	0.467928	0.274091
0	0.537592	0.274081
0	0.719719	0.27408
0	0.144164	0.274074
0	0.0383617	0.274076
0	0.0492994	0.274073
0	0.795792	0.274092
0	0.192225	0.27409
0	0.483299	0.274091
0	0.246724	0.274081
0	0.0198347	0.274073
0	0.52952	0.27409
0	0.100178	0.274078
0	0.362485	0.274084
0	0.0763173	0.274074
0	0.269466	0.27409
0	1.04212	0.274088
0	0.233501	0.274075
0	0.455381	0.274085
0	0.949253	0.274081
0	0.0187468	0.274076
0	1.13683	0.274075
0	0.139591	0.274093
0	1.05544	0.274081
0	1.05663	0.274073
0	0.190109	0.274072
0	0.0576813	0.274092
0	0.378237	0.274088
0	0.818194	0.274083
0	1.03268	0.274085
0	0.00213705	0.274076
0	0.252998	0.274072
0	0.325468	0.27409
0	0.230041	0.27409
0	0.191042	0.274073
0	0.134663	0.274075
0	0.996925	0.274079
0	0.170622	0.274074
0	0.181756	0.27409
0	0.355454	0.27409
0	0.378553	0.274092
0	0.00991197	0.274079
0	0.0833331	0.274102
0	0.344669	0.274075
0	0.0414929	0.27408
0	0.797094	0.274081
0	0.383227	0.274088
0	0.997444	0.274085
0	0.582941	0.274091
0	0.271899	0.274079
0	0.53673	0.274088
0	0.847756	0.274088
0	0.350541	0.274076
0	0.012706	0.274094
0	0.21007	0.274086
0	0.56021	0.27408
0	0.216968	0.274085
0	0.997804	0.274073
0	0.0704309	0.27407
0	1.10793	0.27408
0	0.335134	0.274069
0	0.0397326	0.274096
0	0.0272944	0.274085
0	0.704496	0.274093
0	0.510196	0.274096
0	0.0225339	0.274083
0	1.31217	0.274076
0	0.358868	0.274086
0	0.0878478	0.274078
0	0.773319	0.274075
0	0.0306495	0.274085
0	0.0821278	0.274074
0	0.584615	0.274084
0	0.101378	0.274093
0	0.997417	0.274071
0	0.61432	0.274093
0	0.742477	0.274078
0	0.377876	0.274082
0	1.1966	0.274081
0	0.809526	0.274087
0	0.687909	0.274088
0	1.17611	0.274091
0	0.672791	0.274076
0	0.104294	0.27409
0	0.19735	0.274078
0	0.113118	0.274077
0	0.795214	0.274082
0	0.44211	0.274089
0	0.522279	0.274087
0	1.00155	0.274092
0	0.938357	0.274071
0	0.251127	0.27408
0	1.01178	0.274082
0	0.204764	0.274072
0	1.014	0.274089
0	0.273286	0.274076
0	1.12069	0.274089
0	1.12562	0.274086
0	0.209804	0.274082
0	0.368512	0.274087
0	0.299073	0.274085
0	0.25899	0.274078
0	0.781339	0.274079
0	0.0439438	0.274141
0	0.756979	0.27409
0	0.292893	0.274087
0	0.102283	0.27408
0	0.485917	0.274071
0	0.263678	0.274095
0	1.05366	0.274078
0	0.999805	0.274077
0	0.362723	0.274089
0	0.806865	0.274094
0	0.779947	0.274092
0	0.0280919	0.274068
0	0.210414	0.274075
0	0.298366	0.27409
0	0.225966	0.274069
0	0.168101	0.274087
0	0.0697372	0.274093
0	0.0988276	0.274076
0	0.879002	0.274083
0	0.53375	0.274079
0	0.0751923	0.274086
0	0.964549	0.274083
0	0.338772	0.274073
0	1.18047	0.274078
0	1.0402	0.274092
0	0.579702	0.274092
0	0.147689	0.274079
0	1.04373	0.27407
0	1.04855	0.274069
0	0.583796	0.274083
0	0.385133	0.274076
0	0.387866	0.27409
0	1.06585	0.274087
0	0.475954	0.274081
0	0.196584	0.274083
0	0.274222	0.274077
0	0.3701	0.274082
0	0.614457	0.274073
0	0.651834	0.274087
0	0.421706	0.274076
0	0.911423	0.274072
0	1.05251	0.274083
0	0.128794	0.274079
0	0.0478612	0.274068
0	0.0884164	0.274108
0	1.03433	0.274104
0	0.0746565	0.274092
0	0.820013	0.274086
0	0.628342	0.274076
0	0.151139	0.274077
0	1.06693	0.274072
0	1.02229	0.274072
0	0.528269	0.274074
0	0.556824	0.274081
0	0.0632668	0.274082
0	0.230438	0.274091
0	0.397502	0.274078
0	0.209408	0.274074
0	0.848863	0.274082
0	0.0536933	0.274074
0	0.457762	0.274086
0	0.441257	0.27409
0	0.250618	0.274092
0	0.153467	0.274093
0	0.623198	0.274087
0	1.1074	0.274089
0	0.0968021	0.274078
0	0.0316771	0.274081
0	0.986965	0.274074
0	0.226745	0.274072
0	0.509348	0.274083
0	1.02846	0.274075
0	0.564781	0.274073
0	1.06726	0.274074
0	0.175838	0.274088
0	0.910423	0.27409
0	0.279409	0.274082
0	0.306728	0.274084
0	0.118033	0.27408
0	0.354906	0.274078
0	0.371675	0.274072
0	0.350529	0.274089
0	0.145553	0.274072
0	0.652723	0.274072
0	1.07079	0.27409
0	0.201354	0.274078
0	0.447547	0.274085
0	0.216812	0.274079
0	1.17993	0.274091
0	0.868506	0.274087
0	0.27471	0.274093
0	1.01808	0.274086
0	0.0313189	0.274069
0	0.464255	0.27408
0	1.20502	0.274073
0	0.331583	0.274093
0	0.890202	0.274076
0	0.750089	0.274073
0	1.04594	0.274085
0	1.177	0.274081
0	1.05662	0.274071
0	1.0393	0.274084
0	0.260072	0.274077
0	0.937468	0.274069
0	1.08407	0.274073
0	0.578433	0.274073
0	1.00112	0.274093
0	1.3098	0.274071
0	0.537898	0.274082
0	1.33726	0.274086
0	0.0317433	0.274073
0	0.528605	0.274082
0	0.00279486	0.274075
0	0.22542	0.27408
0	0.0623007	0.274094
0	0.315829	0.274075
0	0.76966	0.274076
0	0.0715682	0.274112
0	0.27414	0.27409
0	0.722165	0.274083
0	0.444108	0.274075
0	0.708134	0.274086
0	0.11858	0.274071
0	1.01677	0.274074
0	0.120265	0.274077
0	0.423605	0.274072
0	0.499679	0.274081
0	0.643793	0.274084
0	0.391101	0.274093
0	0.406057	0.27408
0	1.01738	0.27409
0	0.365691	0.274076
0	0.252008	0.274072
0	0.601383	0.274091
0	0.969322	0.27408
0	0.234718	0.274091
0	0.00599616	0.274086
0	0.863921	0.27409
0	0.0632952	0.274093
0	0.123045	0.274084
0	0.592014	0.274088
0	0.269471	0.274077
0	0.982884	0.274081
0	0.902971	0.274085
0	1.13025	0.274086
0	0.279651	0.274088
0	0.510397	0.27409
0	0.129139	0.274082
0	0.0788493	0.274087
0	0.964303	0.274093
0	0.102139	0.27409
0	0.339589	0.274097
0	0.196153	0.274081
0	1.21003	0.274087
0	0.0403501	0.274092
0	0.483064	0.274093
0	0.56393	0.274092
0	1.0617	0.274099
0	0.113829	0.274077
0	1.11744	0.274079
0	0.48734	0.274089
0	0.724146	0.274094
0	0.109633	0.274078
0	0.478853	0.274086
0	0.716994	0.274096
0	0.410902	0.27408
0	1.01666	0.274085
0	0.780968	0.27408
0	0.474854	0.27409
0	0.109866	0.274086
0	1.39777	0.274083
0	0.225755	0.27409
0	0.0640882	0.274089
0	0.887555	0.274085
0	0.426181	0.274094
0	0.154625	0.274088
0	0.068676	0.274079
0	0.805882	0.274079
0	0.910275	0.274078
0	0.0934338	0.274087
0	0.320165	0.27408
0	1.01712	0.274082
0	0.656223	0.274077
0	0.117366	0.274076
0	0.391358	0.274071
0	0.66832	0.274074
0	0.26651	0.274072
0	0.151099	0.274071
0	0.08085	0.274077
0	0.53976	0.274083
0	0.100437	0.274088
0	1.33917	0.274077
0	0.266973	0.274087
0	0.251058	0.274087
0	0.31348	0.274095
0	0.226218	0.274072
0	0.425428	0.27409
0	0.936755	0.274094
0	0.635201	0.27407
0	0.467991	0.274069
0	0.889312	0.274089
0	0.00831614	0.274073
0	0.057136	0.274141
0	0.561004	0.274087
0	0.111888	0.27408
0	0.750119	0.274072
0	0.294389	0.274084
0	1.36292	0.274077
0	0.282377	0.274081
0	0.76441	0.274076
0	0.378971	0.274086
0	0.0564936	0.274085
0	1.0503	0.274084
0	0.214363	0.274084
0	1.01587	0.274076
0	1.07186	0.274083
0	1.05941	0.274093
0	0.891545	0.274083
0	0.0608977	0.274088
0	0.315724	0.274094
0	1.22385	0.274072
0	1.15012	0.274084
0	0.302403	0.274084
0	1.1166	0.274078
0	0.118575	0.274079
0	0.589914	0.274088
0	0.0161166	0.274077
0	0.564231	0.274088
0	0.100236	0.274074
0	0.73785	0.27409
0	0.0407955	0.274084
0	0.233466	0.274081
0	0.336295	0.274086
0	1.05015	0.274084
0	1.41185	0.274079
0	0.129212	0.274075
0	0.264469	0.274074
0	0.810969	0.274088
0	0.0229245	0.27407
0	0.788225	0.274082
0	0.888767	0.274073
0	0.491029	0.274083
0	0.0815149	0.274078
0	0.253359	0.274084
0	0.105512	0.274082
0	0.304612	0.274072
0	0.617677	0.274082
0	0.365742	0.274083
0	0.292568	0.274093
0	0.829801	0.274082
0	0.35954	0.274078
0	0.0113369	0.27408
0	0.0438122	0.274081
0	0.369917	0.274071
0	0.552317	0.274079
0	0.421236	0.274087
0	0.407233	0.274083
0	0.414553	0.274081
0	0.658574	0.27407
0	0.119373	0.274079
0	0.216865	0.274069
0	0.540422	0.27409
0	0.285479	0.27408
0	0.511586	0.274069
0	0.887906	0.274078
0	1.18144	0.274095
0	0.127943	0.274087
0	0.501255	0.274091
0	0.206777	0.274085
0	0.553639	0.274072
0	0.0818499	0.274089
0	1.10274	0.27408
0	0.425591	0.274079
0	0.810567	0.27408
0	0.357774	0.274073
0	0.128673	0.274091
0	0.108295	0.274079
0	1.1398	0.274071
0	0.38315	0.274072
0	0.164107	0.274072
0	0.137257	0.274071
0	0.0436411	0.27408
0	0.0687729	0.274074
0	0.420496	0.274092
0	1.02016	0.274087
0	0.356514	0.274081
0	0.952494	0.274089
0	0.369352	0.274083
0	0.422726	0.274081
0	1.01142	0.274079
0	0.511971	0.274081
0	0.100603	0.274075
0	0.114948	0.274082
0	0.633054	0.274077
0	0.410048	0.274076
0	0.297618	0.27407
0	0.0940445	0.274084
0	0.0152037	0.274073
0	0.32978	0.274094
0	1.12128	0.274074
0	0.310794	0.274073
0	0.0867834	0.27409
0	0.805294	0.274074
0	0.481586	0.274069
0	0.876188	0.27408
0	0.059694	0.274083
0	0.404016	0.27407
0	0.0224899	0.274073
0	0.584868	0.274086
0	0.872397	0.274083
0	0.459888	0.274092
0	0.0805029	0.274081
0	0.276773	0.274089
0	1.06759	0.274094
0	0.3711	0.274084
0	1.42294	0.274081
0	0.323484	0.274092
0	0.420938	0.274076
0	0.323726	0.274071
0	0.369593	0.274078
0	0.946616	0.274077
0	1.12739	0.274076
0	0.00338686	0.274081
0	0.170426	0.274079
0	0.0314906	0.274073
0	1.06991	0.274077
0	1.07305	0.274087
0	0.309307	0.274076
0	0.557777	0.274074
0	0.189871	0.274081
0	0.228974	0.274093
0	0.315471	0.274077
0	0.136496	0.274078
0	0.49852	0.274086
0	0.677027	0.274083
0	0.0458149	0.274081
0	0.439187	0.27409
0	1.01888	0.274078
0	1.19783	0.274086
0	0.175764	0.274091
0	0.0977146	0.274075
0	0.0490544	0.274081
0	0.571591	0.274079
0	1.13888	0.274086
0	0.127571	0.274089
0	0.0527965	0.274072
0	0.246565	0.274076
0	0.0635514	0.274083
0	1.08962	0.274075
0	0.173747	0.274093
0	0.0120884	0.274091
0	0.0226913	0.27408
0	0.0737795	0.27409
0	1.1865	0.274091
0	0.853167	0.274074
0	0.237205	0.274093
0	1.06035	0.274082
0	0.503516	0.27409
0	0.382733	0.274081
0	1.11419	0.274088
0	0.221814	0.27409
0	0.0244093	0.274086
0	0.253186	0.274091
0	0.871382	0.27409
0	0.353349	0.274109
0	1.10656	0.274088
0	0.224543	0.274094
0	0.483577	0.27408
0	0.22763	0.274077
0	0.027479	0.274083
0	0.299518	0.274091
0	0.260161	0.274086
0	0.0530571	0.274091
0	1.0844	0.274069
0	1.06345	0.274087
0	0.732121	0.274085
0	0.344403	0.274071
0	0.853043	0.274079
0	0.137984	0.27407
0	0.323808	0.274084
0	0.35166	0.274073
0	0.996843	0.274094
0	0.0902515	0.274089
0	0.25246	0.274082
0	0.604674	0.274073
0	0.886822	0.274078
0	0.21129	0.274071
0	1.00473	0.274073
0	0.269135	0.274088
0	0.694651	0.27409
0	0.603108	0.274068
0	0.0764125	0.274078
0	0.464629	0.274086
0	0.644528	0.274087
0	0.10257	0.274078
0	0.166612	0.274079
0	1.04868	0.274082
0	0.0390263	0.274077
0	0.313353	0.274071
0	0.0193946	0.274077
0	0.373995	0.274077
0	0.578615	0.274102
0	0.539626	0.274076
0	0.254169	0.274092
0	0.168934	0.274086
0	1.02932	0.274091
0	0.192642	0.274082
0	0.249549	0.274086
0	1.02658	0.274073
0	1.06411	0.274077
0	0.871904	0.274074
0	0.488105	0.274069
0	0.223445	0.274075
0	0.313511	0.274091
0	0.0960766	0.274091
0	0.166003	0.274069
0	0.478974	0.274088
0	0.467953	0.274088
0	0.208872	0.274083
0	0.0513649	0.274073
0	0.246388	0.27407
0	0.333254	0.274083
0	0.397694	0.274078
0	0.568736	0.274085
0	0.57446	0.274076
0	1.06339	0.27407
0	0.840744	0.274089
0	0.592686	0.274075
0	0.524437	0.274079
0	0.173029	0.274092
0	0.292621	0.27407
0	0.599448	0.274073
0	0.47978	0.274072
0	0.118812	0.274084
0	0.531538	0.274085
0	0.177288	0.27408
0	0.0663279	0.274075
0	0.110606	0.274081
0	0.584324	0.274073
0	1.22645	0.274071
0	1.02177	0.274083
0	0.217702	0.274144
0	0.190106	0.274078
0	0.235457	0.27407
0	0.41224	0.27409
0	0.800806	0.274072
0	0.0454794	0.274074
0	0.0930579	0.274088
0	0.872252	0.274076
0	0.0976381	0.274091
0	1.06357	0.274075
0	0.123198	0.274091
0	1.0598	0.274088
0	0.559862	0.274071
0	0.119084	0.274092
0	0.0711031	0.274094
0	0.507471	0.274079
0	1.07017	0.274072
0	0.467071	0.274088
0	0.0357107	0.274069
0	0.852759	0.274071
0	0.196446	0.274081
0	0.0186037	0.274109
0	0.00344959	0.274108
0	0.83396	0.274156
0	0.0816521	0.274103
0	0.455108	0.274075
0	0.140507	0.274079
0	0.413478	0.274091
0	0.372826	0.274076
0	0.557315	0.274087
0	0.88686	0.274091
0	0.256611	0.274076
0	0.42774	0.274075
0	1.03935	0.274085
0	1.27702	0.274094
0	0.561218	0.274071
0	1.58841	0.274074
0	1.05721	0.274088
0	0.911622	0.274084
0	0.711432	0.274075
0	0.524636	0.274087
0	0.283954	0.274098
0	0.214637	0.274081
0	0.126313	0.274076
0	0.0220587	0.274082
0	0.144783	0.274094
0	0.302279	0.274087
0	0.205997	0.274074
0	1.112	0.274087
0	0.494231	0.274092
0	0.289744	0.274075
0	0.882227	0.274071
0	1.04832	0.274075
0	0.581219	0.274071
0	0.804564	0.274084
0	0.303633	0.27409
0	1.05564	0.27408
0	0.450341	0.27409
0	0.334481	0.274082
0	0.418471	0.274088
0	1.0287	0.274076
0	0.0587784	0.274079
0	0.303899	0.274069
0	0.193836	0.274083
0	0.871753	0.274076
0	0.804583	0.274078
0	1.26887	0.274088
0	0.782862	0.27409
0	0.363363	0.274088
0	1.1594	0.274077
0	0.407985	0.274077
0	0.403859	0.274078
0	1.00215	0.274082
0	0.0857821	0.274074
0	0.935598	0.274075
0	0.643371	0.274086
0	1.00487	0.274082
0	0.401094	0.274079
0	1.27117	0.274072
0	0.575521	0.274091
0	0.644497	0.274071
0	0.197758	0.274123
0	1.46072	0.274133
0	0.293672	0.274097
0	0.247546	0.274084
0	0.53089	0.274076
0	0.484696	0.27409
0	0.607219	0.274083
0	1.12274	0.274079
0	1.17439	0.274085
0	0.800744	0.27408
0	0.0648745	0.274094
0	0.306725	0.274074
0	0.136019	0.274076
0	0.0661659	0.274084
0	0.0586759	0.27409
0	0.197283	0.274082
0	0.179234	0.274077
0	0.563627	0.274073
0	0.00741902	0.274076
0	0.0450938	0.274091
0	0.455564	0.27408
0	0.498869	0.274093
0	0.397978	0.274074
0	0.462302	0.274079
0	0.47994	0.274088
0	0.0547742	0.27409
0	0.118861	0.27408
0	1.03803	0.274072
0	0.793716	0.274085
0	0.0867485	0.274079
0	1.06338	0.274075
0	0.765716	0.274078
0	0.23274	0.274072
0	0.253909	0.274081
0	0.00527668	0.274093
0	1.01933	0.274071
0	0.354461	0.274082
0	0.0806971	0.274081
0	0.881836	0.274086
0	1.08202	0.274077
0	0.348054	0.274088
0	0.126539	0.274074
0	0.106627	0.274079
0	0.56578	0.274079
0	0.095614	0.274081
0	0.687674	0.274071
0	0.463737	0.274077
0	0.26319	0.274075
0	0.297172	0.274089
0	1.11494	0.274072
0	0.551817	0.27409
0	0.560523	0.27409
0	0.435831	0.274078
0	0.300169	0.274091
0	0.148079	0.274077
0	0.478467	0.274081
0	1.23615	0.274094
0	1.06123	0.274087
0	1.03856	0.274084
0	0.763756	0.274075
0	0.338842	0.274071
0	0.53755	0.274071
0	0.0530747	0.274092
0	0.151392	0.274091
0	0.562613	0.274076
0	0.0304695	0.274076
0	0.228327	0.274083
0	0.220863	0.274087
0	0.333737	0.274083
0	1.02358	0.274079
0	0.0448478	0.274072
0	0.134765	0.274078

## Sheet: Genetic Algorithm
# of Accurate Convergences	Average Convergence Value	Average Convergence Run Time (s)	Trials
1000	0.000463057	0.274048	1000
1	0.000527794	0.109578
1	0.000840221	0.432429
1	0.000540547	0.12138
1	0.000108121	0.814673
1	0.000326328	0.237055
1	1.41848e-05	0.249172
1	0.000237888	0.180433
1	0.000336715	0.132053
1	0.000453841	0.075534
1	0.000533428	0.195786
1	2.04984e-05	0.464858
1	0.00040546	0.020253
1	0.000749121	0.111667
1	0.00011182	0.555298
1	0.000317996	0.155305
1	0.000201166	0.393959
1	0.000875025	0.079413
1	0.000883976	0.111492
1	0.000693564	0.227817
1	0.000641225	0.13334
1	8.64383e-05	0.2864
1	0.000130896	0.163029
1	0.000141513	0.076597
1	0.000708824	0.051658
1	4.73252e-05	0.30083
1	0.00081211	0.140145
1	0.000598429	0.235341
1	0.000539723	0.007504
1	0.000967437	0.516355
1	0.000934856	0.339673
1	0.000509413	0.299526
1	0.000248152	0.745944
1	4.62969e-05	0.240186
1	3.95025e-05	0.375215
1	0.000205458	0.396464
1	0.000115239	0.803565
1	0.000511873	0.053111
1	1.56328e-05	0.191654
1	0.000180761	0.427478
1	0.000136975	0.024064
1	0.000839419	0.161262
1	0.000323001	0.263391
1	0.000115199	0.226394
1	0.000969493	0.303879
1	0.000573365	0.128228
1	4.36534e-05	0.367531
1	0.000615882	0.185681
1	0.000731721	0.06042
1	7.14301e-05	0.265929
1	0.000419516	0.415508
1	0.000234067	0.150372
1	0.0008213	0.09171
1	0.000897397	0.230727
1	6.38297e-06	0.286834
1	0.000141777	0.208159
1	0.000956583	0.189631
1	0.000674334	0.305205
1	6.88054e-05	0.110784
1	0.000570011	0.128325
1	0.000273216	0.253132
1	0.000407218	0.233403
1	0.000244529	0.133329
1	7.73408e-05	0.1324
1	0.000474341	0.407084
1	0.000654409	0.44132
1	6.37621e-05	0.269083
1	0.000995533	0.043156
1	0.000199401	0.433079
1	0.000644064	0.554065
1	0.000898335	0.371269
1	0.000442523	0.141552
1	0.000294456	0.600496
1	0.000827114	0.348458
1	0.000663308	0.124825
1	0.000155631	0.157292
1	0.000737677	0.204539
1	0.00079692	0.300119
1	0.000989262	0.119968
1	0.00082959	0.073548
1	7.58863e-05	0.126033
1	0.0007936	0.320808
1	0.000252941	0.113055
1	0.000314542	0.048383
1	0.000586359	0.040047
1	0.000692606	0.205394
1	0.000385664	0.108053
1	0.000245976	0.33937
1	0.000567331	0.151266
1	0.000499263	0.413543
1	0.000191554	0.237775
1	0.000899911	0.253961
1	6.74463e-05	0.530548
1	4.70579e-05	0.181871
1	0.00049374	0.553446
1	0.00084909	0.124829
1	2.19282e-05	0.097753
1	0.000416148	0.876545
1	0.000990218	0.269078
1	0.00026014	0.083506
1	0.000615512	0.2714
1	0.000431388	0.175535
1	5.06154e-05	0.100927
1	0.000185485	0.379618
1	0.000913896	0.104381
1	0.000311421	0.300651
1	0.000743853	0.006983
1	0.000561804	0.087411
1	0.000148543	0.344536
1	3.86178e-05	0.266809
1	0.000276126	0.201786
1	0.000958214	0.099412
1	0.000854495	0.152437
1	0.000431173	0.434287
1	5.3665e-05	0.436467
1	0.000832385	0.05641
1	0.000268006	0.148181
1	0.000207931	0.177977
1	0.000943348	0.267258
1	0.000159983	0.156199
1	0.000700935	0.387302
1	0.000647276	0.154861
1	0.000548786	0.169115
1	0.000352575	0.476563
1	0.000202028	0.096312
1	0.0003933	0.383446
1	0.000438249	0.281052
1	0.000850245	1.1147
1	0.000221695	0.101613
1	0.00042996	0.682468
1	0.000310575	0.086827
1	0.000835983	0.244594
1	0.000520375	0.381848
1	0.00025399	0.381884
1	0.000645427	0.123223
1	2.54519e-05	0.389787
1	1.64159e-05	0.298223
1	0.000144714	0.279847
1	0.000182493	0.158174
1	0.000782224	0.354276
1	0.000651631	0.367852
1	0.00080561	0.129252
1	0.000525747	0.091969
1	0.000352158	0.157256
1	0.000235516	0.101149
1	0.000201414	0.215675
1	0.000629934	0.477468
1	0.000629236	0.251309
1	0.000603147	0.138818
1	0.000192381	0.691977
1	0.000590836	0.54413
1	0.000364301	0.254769
1	0.000242957	0.359036
1	0.000806483	0.242977
1	0.000891482	0.288859
1	0.000259001	0.117041
1	0.000858344	0.191176
1	0.000794395	0.109112
1	0.00017755	0.768101
1	0.000117318	0.166076
1	7.33195e-05	0.352573
1	8.07166e-05	0.096904
1	5.75074e-05	0.141854
1	0.000895473	0.409525
1	0.000449963	0.153874
1	0.000462992	0.385513
1	3.51125e-05	0.050565
1	0.000598477	0.184483
1	0.000374184	0.015007
1	0.000974703	0.313088
1	0.000259436	0.083732
1	0.000545682	0.042737
1	0.000653809	0.07466
1	1.4861e-06	0.24215
1	0.000298728	0.121666
1	0.000338705	0.230904
1	0.00045658	0.141288
1	2.44533e-06	0.144536
1	7.07554e-05	0.214649
1	0.000269882	0.362749
1	0.000388574	0.347988
1	0.000104057	0.258677
1	0.000471739	0.572014
1	4.62283e-05	0.07002
1	0.000418934	0.379805
1	0.00030088	0.196818
1	0.000469101	0.239072
1	0.000841668	0.14746
1	0.000412775	0.152299
1	0.000661818	0.45708
1	9.60991e-05	0.119798
1	5.69591e-05	0.469919
1	0.00082568	0.12199
1	0.000904552	0.174676
1	0.00099679	0.337171
1	0.000614871	0.174803
1	8.86455e-05	0.558161
1	0.000530006	0.306879
1	0.000456766	0.328626
1	0.000428413	0.043637
1	9.58802e-05	0.29248
1	0.000760367	0.065997
1	0.00020632	0.21482
1	0.000248939	0.208657
1	0.000195314	0.043359
1	5.09315e-05	0.278497
1	0.000761175	0.283014
1	0.000162221	0.341575
1	0.000198495	0.343932
1	0.000913797	0.517963
1	0.000755703	0.102622
1	0.000136634	0.123247
1	0.000753792	0.021102
1	0.000324963	0.387664
1	0.000747299	0.295364
1	0.000300617	0.179304
1	0.000767744	0.519733
1	0.000355565	0.214868
1	0.000239911	0.01359
1	0.000939588	0.072859
1	0.000725901	0.017371
1	0.00030834	0.604417
1	0.000851943	0.100261
1	0.000797228	0.107294
1	0.000852676	0.132492
1	0.000953323	0.327894
1	4.58628e-05	0.394996
1	0.000311653	0.042026
1	0.000268286	0.072089
1	0.000760737	0.989906
1	0.000903998	0.16963
1	0.000145376	0.484219
1	0.00015938	0.29923
1	0.000270436	0.22295
1	0.000238178	0.164613
1	0.000233548	0.414244
1	2.93811e-05	0.203221
1	0.000386915	0.23369
1	2.34674e-05	0.656207
1	0.000262553	0.583296
1	0.000698746	0.166891
1	0.000837282	0.229565
1	2.30017e-06	0.214984
1	0.000464932	0.168405
1	0.000993627	0.565448
1	0.000406675	0.570184
1	3.06575e-05	0.328854
1	0.000812068	0.25953
1	0.000348355	0.521661
1	0.000557956	0.135617
1	0.000873402	0.09373
1	0.000507266	0.996321
1	0.000392682	0.077676
1	0.000994043	0.022058
1	0.000545377	0.426598
1	0.000685083	0.662301
1	0.000504204	0.15339
1	0.000507137	0.074233
1	0.00072766	0.285428
1	1.97678e-05	0.131627
1	0.000948223	0.165572
1	0.000842199	0.286263
1	0.000420766	0.114332
1	0.00044299	0.082028
1	0.00043207	0.193282
1	0.000738512	0.254751
1	0.000838873	0.68523
1	0.000683051	0.306975
1	0.000728069	0.06422
1	0.000406566	0.417056
1	0.00057818	0.112398
1	0.000342348	0.238787
1	1.30994e-05	0.270982
1	0.000163219	0.281756
1	0.000528275	0.342077
1	0.00020654	0.50636
1	0.0002047	0.180632
1	0.000568402	0.436425
1	0.000295901	0.121322
1	0.000651599	0.603185
1	0.000752353	0.425891
1	0.000470296	0.189981
1	1.96691e-05	0.275216
1	0.000875655	0.015111
1	0.000769682	0.310031
1	0.000614891	0.551225
1	0.000580338	0.555255
1	0.000798892	0.609367
1	0.000852469	0.61597
1	0.000894948	0.12863
1	0.000455961	0.158921
1	0.00060287	0.036294
1	0.000373369	0.817538
1	0.000790542	0.035963
1	0.00067416	0.05194
1	0.000907405	0.083872
1	9.43237e-05	0.389187
1	0.000771554	0.412543
1	0.000251918	0.844007
1	0.000313037	0.250278
1	0.000282564	0.487685
1	0.000200624	0.313733
1	0.000290037	0.08011
1	0.000970824	0.08221
1	0.000234196	0.384238
1	0.000116229	0.622865
1	0.000885119	0.086291
1	0.000798824	0.216506
1	0.000101164	0.624266
1	0.000198039	0.350445
1	0.000338239	0.183663
1	0.000591022	0.17027
1	0.000657318	0.544834
1	0.000827769	0.135732
1	0.000291352	0.609314
1	0.000619269	0.102183
1	0.000310768	0.285544
1	0.000628384	0.637869
1	0.000500788	0.072536
1	0.000828988	0.095794
1	0.000778982	0.723795
1	0.000296372	0.078478
1	0.000783443	0.13149
1	0.000219678	0.275539
1	0.000802759	0.16712
1	0.000374602	0.275224
1	4.75469e-05	0.257294
1	5.21475e-05	0.423619
1	0.000165495	0.186143
1	0.000367484	0.458646
1	0.00098619	0.252164
1	0.000100429	0.373891
1	0.000604317	0.912355
1	0.000716981	0.267177
1	0.000147235	0.170854
1	0.000171079	0.19648
1	0.000403328	0.374755
1	8.67227e-05	0.356637
1	0.000792153	0.067739
1	0.000273454	0.091333
1	0.000489307	0.81246
1	0.000788729	0.21457
1	0.000279483	0.203084
1	0.000656099	0.164795
1	7.91583e-05	0.23119
1	0.000129529	0.212139
1	0.000134593	0.484936
1	0.000387332	0.512714
1	5.38349e-05	0.69519
1	0.000596384	0.163948
1	9.63032e-05	0.254676
1	0.000372257	0.50273
1	0.000994758	0.170209
1	0.000933002	0.07592
1	0.000711237	0.10172
1	0.000238102	0.118017
1	1.00857e-05	0.127291
1	0.000316859	0.392211
1	0.000781272	0.132125
1	0.000966621	0.865175
1	0.000174856	0.187935
1	0.000532052	0.55812
1	0.000587778	0.468919
1	0.000623857	0.120722
1	0.000372632	0.144599
1	0.000102848	0.127496
1	0.000557531	0.411192
1	8.56097e-05	0.178805
1	2.76288e-05	0.174434
1	0.000193609	0.225718
1	3.45492e-05	0.184647
1	0.000883486	0.197267
1	0.000263258	0.241289
1	0.000846441	1.16606
1	0.000828786	0.283096
1	0.000472617	0.160547
1	0.00070079	0.160388
1	0.00078678	0.827816
1	0.000567842	0.021171
1	0.00058711	0.125859
1	0.000321656	0.046139
1	0.000259775	0.056876
1	0.000596915	0.200298
1	0.000589886	0.25757
1	0.000379344	0.375312
1	0.000334083	0.043085
1	0.000222806	0.423603
1	0.00049714	0.184188
1	0.000906432	0.369736
1	0.000497606	0.427048
1	7.37627e-05	0.524374
1	0.000695824	0.094063
1	0.000302774	0.352327
1	0.000171353	0.336032
1	0.000186838	0.061891
1	0.000916089	0.50155
1	0.00084457	0.371574
1	0.000353176	0.127061
1	0.000521517	0.185026
1	0.000741168	0.069566
1	0.000612219	0.217673
1	0.000481668	0.068688
1	0.000480242	0.169379
1	0.000815444	0.04389
1	0.000342637	0.102024
1	0.000478134	0.411296
1	0.000956267	0.697624
1	0.000381798	0.216872
1	0.000183579	0.501852
1	0.000677549	0.427386
1	0.000695751	0.072561
1	0.000612522	0.429415
1	1.38661e-05	0.204344
1	0.000751656	0.223577
1	0.000311119	0.208659
1	0.000245697	0.300496
1	0.000194105	0.466405
1	0.000438235	0.447128
1	0.000481301	0.198148
1	0.000342924	0.1792
1	2.27169e-05	0.279882
1	0.000882231	0.416702
1	0.0001327	0.091031
1	5.10263e-07	0.527831
1	0.000371087	0.29682
1	0.000402498	0.263172
1	0.00059316	0.482172
1	0.000179008	0.087368
1	0.000888473	0.355494
1	0.000611451	0.219641
1	2.53486e-05	0.165771
1	0.000202903	0.192883
1	0.000223864	0.156093
1	0.000922172	0.350645
1	0.000866979	0.028649
1	0.00042087	0.210083
1	0.00097342	0.29062
1	0.000389967	0.220578
1	0.000880395	0.047155
1	0.000833634	0.729656
1	0.000293756	0.724345
1	0.000176686	0.422121
1	0.000518119	0.210886
1	0.000289569	0.403589
1	0.000265361	0.275838
1	0.00035356	0.440381
1	0.000316098	0.257159
1	0.000587785	0.208727
1	0.000197015	0.78085
1	0.000765107	0.073007
1	0.000899339	0.080629
1	0.000367257	0.370721
1	0.000838723	0.180835
1	0.00011442	0.170982
1	0.000124613	0.208199
1	0.000481488	0.186749
1	0.000671547	0.252005
1	0.00022114	0.113597
1	0.000368708	0.025873
1	0.000483592	0.347828
1	0.00075773	0.153666
1	0.000696699	0.076187
1	0.000515774	0.0855
1	0.000476994	0.201953
1	0.000297443	0.116785
1	1.34912e-05	0.878879
1	9.5819e-05	0.183031
1	0.000434887	0.306279
1	0.000654267	0.23742
1	0.000520776	0.139429
1	0.000955623	0.257818
1	0.000738048	0.164777
1	0.000104666	0.230402
1	0.000696722	0.092309
1	0.000471011	0.261397
1	3.80152e-06	0.452353
1	0.000167676	0.506453
1	0.00073299	0.152477
1	0.000222065	0.111135
1	0.00095968	0.161089
1	0.000356506	0.363209
1	0.000328979	0.123977
1	0.000593415	0.127998
1	0.000406935	0.148214
1	0.000430806	0.183756
1	0.000911918	0.13785
1	0.000838733	0.45528
1	0.000186155	0.511735
1	0.0003312	0.368599
1	0.000214657	0.62943
1	0.000789867	0.330732
1	0.000726329	0.249554
1	0.000995337	0.10852
1	0.000912067	0.754478
1	0.000368101	0.060584
1	2.18162e-05	1.1109
1	0.000460822	0.110219
1	0.000667063	0.091825
1	0.000454229	0.233833
1	1.53436e-05	0.049171
1	0.000356085	0.33091
1	8.26434e-06	0.127117
1	0.000926981	0.180106
1	0.000858728	0.765766
1	0.000108358	0.136699
1	0.000220984	0.170498
1	0.000181192	0.134451
1	7.4614e-05	0.329895
1	0.000642218	0.169305
1	0.000146889	0.418689
1	0.000243381	0.130107
1	0.000931011	0.240362
1	0.000657485	0.290946
1	0.000543331	0.431818
1	0.00012588	0.063241
1	0.000497668	0.778615
1	0.000822209	0.110474
1	0.000162192	0.055336
1	0.000353862	0.556218
1	2.27092e-05	0.494695
1	2.9796e-05	0.181675
1	0.000255841	0.557908
1	0.000267346	0.118695
1	0.000207698	0.308523
1	9.72164e-05	0.119069
1	0.000195226	0.132307
1	0.000456277	0.437195
1	0.000989499	0.133786
1	0.000977841	0.189956
1	0.000475748	0.358056
1	0.000686621	0.225886
1	0.000643797	0.239081
1	0.000941927	0.352962
1	0.000621701	0.140625
1	0.00044778	0.224623
1	0.000425179	0.301881
1	0.000291981	0.21634
1	0.000168718	0.522386
1	0.000254625	0.491342
1	0.00065303	0.429952
1	0.000454294	0.233121
1	1.04156e-06	0.072414
1	0.000212444	0.276701
1	0.000161559	0.327412
1	0.00014774	0.317773
1	0.000698766	0.219293
1	0.000138623	0.193428
1	0.000848274	0.203149
1	0.000756673	0.539587
1	0.00045147	0.527571
1	0.000547213	0.720825
1	3.6798e-05	0.290235
1	0.000781215	0.503505
1	0.000669988	0.618163
1	0.000660105	0.129036
1	0.00013639	0.279785
1	0.000213315	0.123656
1	0.000468212	0.592106
1	0.000319348	0.111425
1	0.000806017	0.182205
1	0.000246274	1.04809
1	0.000189242	0.325677
1	0.000642031	0.389805
1	0.000228458	0.055508
1	0.000752046	0.051093
1	9.46005e-05	0.11269
1	0.000818211	0.309172
1	0.000121857	0.18657
1	0.000318461	0.252137
1	0.000129856	0.124199
1	0.00011022	0.038057
1	0.000315449	0.084593
1	0.000575631	0.304807
1	0.000298169	0.25757
1	3.05618e-05	0.317445
1	0.000597555	0.177991
1	0.000888015	0.181152
1	0.000941171	0.478491
1	0.000784013	0.459099
1	0.000136311	0.324836
1	0.000927435	0.019899
1	0.000710449	0.150277
1	0.000187737	0.157683
1	0.000654738	0.283135
1	0.000581654	0.183093
1	0.000412925	0.069727
1	0.000515229	0.126133
1	0.000692391	0.109685
1	0.000272303	0.2809
1	0.000906764	0.15254
1	0.000336601	0.163906
1	0.000811332	0.070006
1	0.000714936	0.13618
1	0.000463436	0.075672
1	0.000226898	0.670561
1	3.4338e-05	0.099458
1	5.0433e-05	0.105444
1	0.000472315	0.037361
1	0.000105979	0.123493
1	0.00039108	0.555745
1	0.00040062	0.220211
1	0.000106389	0.320673
1	0.000792381	0.095938
1	0.00080585	0.118929
1	0.000837702	0.181613
1	0.000828696	0.1449
1	0.000194815	0.180804
1	3.1268e-05	0.102298
1	0.000528444	0.11903
1	1.90648e-05	0.082936
1	0.000535371	0.163919
1	0.000769134	0.172727
1	0.000579043	0.682914
1	0.000200716	0.151463
1	0.000637535	0.141168
1	0.000313251	0.087407
1	0.000404884	0.420618
1	0.000829602	0.232559
1	0.000372081	0.272696
1	0.000953254	0.381065
1	0.000221922	0.123261
1	0.00089232	0.335403
1	0.000447132	0.252776
1	0.00011956	0.515869
1	0.000391046	0.151096
1	0.000890028	0.064692
1	0.000230447	0.934731
1	0.000518483	0.180579
1	0.000476255	0.076795
1	0.000841688	0.003602
1	0.000594032	0.123821
1	0.000991904	0.049347
1	0.00092262	0.729214
1	0.000966235	0.380431
1	0.000382731	0.111166
1	0.000403455	0.135382
1	0.00060089	0.4964
1	0.000321567	0.141941
1	0.000917172	0.305788
1	0.000600258	0.419626
1	0.000715286	0.46572
1	0.000236683	0.186344
1	0.000208693	0.346981
1	0.000303178	0.189964
1	0.000342121	0.161323
1	0.000173047	0.275319
1	0.000228175	0.358271
1	0.000429204	0.071466
1	0.000244528	0.499711
1	0.000147399	0.341193
1	0.000739957	0.070129
1	0.000842969	0.651189
1	8.41864e-05	0.065831
1	0.000822374	0.469705
1	0.000607412	0.092958
1	0.000804998	0.488685
1	0.00089691	0.207197
1	2.45423e-05	0.200419
1	0.000612228	0.104124
1	0.000133656	0.304196
1	0.000771036	0.670516
1	0.000964183	0.072436
1	0.000676349	0.044035
1	0.000587678	0.352744
1	0.000705744	0.140097
1	0.000412042	0.235379
1	0.00049096	0.251021
1	0.00018085	0.291167
1	0.000115474	0.138476
1	0.000165684	0.45699
1	3.76462e-05	0.502489
1	0.000153362	0.269627
1	0.00039268	0.102066
1	9.86335e-05	0.395266
1	0.000190718	0.248853
1	0.000781357	0.510387
1	8.79022e-05	0.255278
1	0.000530227	0.383706
1	0.000242354	0.091221
1	0.000210038	0.164557
1	0.000602597	0.26588
1	0.000960577	0.184484
1	0.000448558	0.508965
1	0.00025472	0.188707
1	0.000801079	0.169856
1	6.38427e-05	0.092295
1	3.87533e-05	0.238445
1	0.000358761	0.053781
1	0.000967616	0.251844
1	0.000578473	0.215769
1	0.000566938	0.149756
1	0.000422192	0.824108
1	0.000793514	0.236925
1	0.000751982	0.293942
1	0.000268658	0.369939
1	0.000316469	0.102923
1	5.50552e-05	0.067582
1	0.000952202	0.554413
1	0.00077422	0.216057
1	0.000521723	0.155338
1	0.000755353	0.218371
1	0.000545339	0.36681
1	0.000905136	0.063344
1	0.000103897	0.150861
1	0.000469879	0.247393
1	0.000551827	0.503081
1	0.000861065	0.273986
1	8.74525e-05	0.51752
1	0.000328877	0.438885
1	0.000729964	0.143358
1	0.000925138	0.455025
1	0.000213442	0.318197
1	5.78989e-05	0.327068
1	0.000193485	0.438525
1	0.000996021	0.475275
1	0.000246204	0.533119
1	0.000618776	0.953151
1	0.000804342	0.109461
1	0.000609943	0.184073
1	0.000214901	0.26276
1	0.000577821	0.490177
1	0.000264387	0.520165
1	0.000498607	0.338848
1	0.000468385	0.152028
1	7.70475e-05	0.245766
1	0.000774924	0.485594
1	0.000679914	0.020524
1	7.90799e-05	0.430493
1	0.000486165	0.390964
1	0.000318747	0.460226
1	0.00093135	0.085618
1	0.000158016	0.046003
1	0.000159689	0.224876
1	0.00033436	0.490693
1	0.000488295	0.081632
1	0.000155761	0.38545
1	0.000913047	0.18483
1	8.897e-05	0.10595
1	0.000587728	0.591459
1	0.00070413	0.127915
1	0.000671704	0.070478
1	8.13883e-05	0.266338
1	0.000773361	0.129231
1	0.000286913	0.048707
1	2.42693e-07	0.838758
1	9.12494e-05	0.144041
1	0.000634347	0.292818
1	0.000508677	0.134146
1	0.000238465	0.373074
1	0.00015334	0.199106
1	0.000213518	0.308252
1	0.000131875	0.46096
1	0.000374231	0.571567
1	0.00094846	0.384204
1	0.000349263	0.542623
1	0.000267988	0.461351
1	4.57673e-05	0.390014
1	0.000474554	0.523502
1	0.000114504	0.301074
1	0.000501948	0.245213
1	0.000438505	0.30543
1	0.000792415	0.193696
1	0.000250407	0.835971
1	0.000712374	0.31592
1	0.000341916	0.286257
1	0.000502104	0.237846
1	0.000374355	0.383228
1	0.000594998	0.507677
1	0.000221611	0.173033
1	0.000461049	0.105986
1	0.000100661	0.227358
1	0.00083494	0.076188
1	0.000706778	0.150901
1	0.000314862	0.132333
1	0.000869234	0.241421
1	0.000570016	0.207562
1	1.02233e-05	0.60695
1	0.000313208	0.344097
1	0.000482282	0.048753
1	0.000342486	0.380543
1	0.000390901	0.188456
1	0.00046065	0.709258
1	0.000414196	0.142113
1	9.31117e-05	0.666612
1	0.000702463	0.340952
1	0.000522231	0.203353
1	0.000387654	0.158753
1	0.000229789	0.063862
1	5.26681e-05	0.040789
1	0.000904526	0.15561
1	0.000527766	0.269671
1	0.000602352	0.104136
1	0.00029969	0.609074
1	0.000143859	0.359118
1	0.000500669	0.211958
1	0.000207017	0.108145
1	0.000518245	0.070344
1	3.75219e-05	0.180486
1	0.000833927	0.429381
1	0.000164948	0.05662
1	0.000435526	0.074119
1	0.000206667	0.151342
1	5.87759e-05	0.340656
1	1.95822e-05	0.141194
1	0.000950142	0.458246
1	6.64484e-05	0.060897
1	0.000905292	0.250505
1	7.35765e-06	0.206632
1	0.000782873	0.034704
1	0.000715966	0.231721
1	0.00082905	0.269005
1	0.000992219	0.065077
1	0.00090646	0.079872
1	0.000253867	0.168663
1	0.000335237	0.283484
1	0.000189512	0.320037
1	0.000797775	0.216921
1	7.57066e-05	0.515659
1	0.000772857	0.223116
1	0.000565886	0.165403
1	0.00026244	0.824216
1	0.000492441	0.26891
1	0.000976362	0.380978
1	0.000333393	0.200228
1	0.000875462	0.594443
1	0.000743351	0.164216
1	3.29609e-05	0.408065
1	0.000854239	0.185986
1	0.000875226	0.188933
1	0.000331259	0.173695
1	0.000131231	0.482572
1	0.000886776	0.852025
1	0.000946689	0.435346
1	0.000577917	0.054293
1	0.000623494	0.094107
1	0.000913801	0.279398
1	0.000871716	0.277843
1	0.000724736	0.412725
1	0.000389644	0.106997
1	0.000588677	0.372312
1	1.2893e-06	1.20031
1	7.96797e-05	0.058856
1	0.000340484	0.212051
1	0.000592684	0.191366
1	0.000414163	0.498624
1	0.000245344	0.040239
1	0.000122345	0.271141
1	0.000752696	0.090919
1	0.000366859	0.237184
1	0.000694354	0.21862
1	5.61269e-05	0.186097
1	1.72853e-07	0.04226
1	0.000582807	0.243565
1	0.000336577	0.107517
1	6.62432e-05	0.505092
1	0.000851303	0.21047
1	0.000166223	0.197442
1	0.000114857	0.234383
1	0.000863164	0.17716
1	0.000995334	0.26838
1	0.000955697	0.069436
1	0.000920768	0.496729
1	0.00079342	0.465274
1	6.24143e-05	0.19581
1	0.000418258	0.35818
1	0.00073399	0.158144
1	0.000775252	0.100655
1	0.000589654	0.057391
1	0.000136926	0.190611
1	0.000514206	0.186289
1	0.000970648	0.137359
1	0.000998479	0.079807
1	0.000856193	0.188579
1	0.000500536	0.214742
1	9.41676e-05	0.232492
1	0.000693393	0.231791
1	0.000904993	0.264411
1	0.000823555	0.272082
1	0.00088421	0.025456
1	0.000188202	1.17006
1	0.000537634	0.236131
1	0.000390802	0.39824
1	0.000328085	0.768313
1	0.000880002	0.10726
1	0.000195997	0.504539
1	0.000544064	0.085083
1	0.000736582	0.155356
1	0.000108671	0.294294
1	0.000351544	0.368543
1	2.76073e-05	0.314403
1	0.000715549	0.327803
1	0.000419455	0.570733
1	8.12707e-05	0.074788
1	0.000331059	0.27304
1	0.000999135	0.180352
1	0.000321914	0.111677
1	0.000236032	0.035251
1	0.000969113	0.092752
1	0.00032835	0.2372
1	0.000284543	0.146862
1	0.000585514	0.159558
1	0.000184389	0.063057
1	0.000955931	0.153655
1	0.000940146	0.234478
1	0.000587139	0.167741
1	0.000110351	0.06557
1	9.48807e-05	0.502786
1	0.000706423	0.117984
1	0.000189309	0.212618
1	0.000156237	0.182555
1	0.000423847	0.108019
1	0.000164918	0.221815
1	7.03071e-05	0.086974
1	0.000800589	0.236067
1	0.000400148	0.128458
1	0.00014772	0.089367
1	0.000143742	0.253211
1	0.000104899	0.154194
1	0.000738765	0.436487
1	0.000956937	0.135593
1	0.00053737	0.563734
1	0.000546314	0.256129
1	0.000382165	0.098097
1	0.000168296	0.320629
1	0.000333705	0.262588
1	0.000547337	0.459824
1	0.000353214	0.891241
1	0.000296612	0.133206
1	0.000409188	0.073554
1	0.000301133	0.067113
1	0.000703047	0.276757
1	0.000897375	0.173324
1	0.000896485	0.213714
1	3.63235e-05	0.292612
1	0.000167802	0.484002
1	0.000527079	0.073433
1	0.000215914	0.093422
1	0.000155563	0.081519
1	0.000242611	0.229508
1	0.000611355	0.016821
1	0.000220133	0.339606
1	0.000131946	0.140927
1	0.000787335	0.13232
1	0.000319858	0.397571
1	0.000543485	0.070103
1	0.000970084	0.185325
1	0.000330101	0.385935
1	0.00098645	0.058895
1	0.000454838	0.149819
1	0.000816712	0.282746
1	0.000117772	0.056986
1	0.00028545	0.180824
1	0.000225342	0.263254
1	0.000408018	0.428427
1	0.00013864	0.218328
1	0.000301938	0.449612
1	0.00067592	0.08454
1	0.000857265	0.450824
1	0.000511713	0.303448
1	0.000432828	0.040924
1	0.000347845	0.610926
1	0.000158561	0.269881
1	0.000973466	0.304255
1	0.000561326	0.129513
1	0.000269468	0.091273
1	7.22759e-05	0.743169
1	0.000665995	0.115094
1	0.000767531	0.2363
1	0.000138169	0.263894
1	0.000728564	0.471049
1	0.000646716	0.242207
1	0.000367752	0.064984
1	0.000595465	0.269786
1	5.02615e-05	0.377244
1	0.000648078	0.591236
1	0.000249241	0.037314
1	1.707e-05	0.882639
1	0.000194482	0.314856
1	0.000768691	0.042835
1	0.000918961	0.53849
1	0.000188346	0.151519
1	0.000628752	0.6479
1	0.000883843	0.184982
1	0.000437376	0.098865
1	0.000987894	0.17272
1	0.000703646	0.406491
1	8.84004e-05	0.389121
1	0.000453517	0.851775
1	0.000821281	0.105538
1	0.000125466	0.053909
1	0.000630023	0.259945
1	2.89138e-06	0.093975
1	0.000132046	0.33051
1	0.000481744	0.189275
1	0.000254729	0.447499
1	0.000856237	0.160854
1	0.000393087	0.052788
1	0.000518893	0.355155
1	0.000696919	0.344305
1	0.000457674	0.041646
1	0.000785287	0.289612
