# Supplementary material for: A novel pseudoderivative-based mutation operator for real-coded adaptive genetic algorithms
Source: F1000Res. 2013 Nov 19;2:139. Originally published 2013 Jun 11. [Version 2] doi: 10.12688/f1000research.2-139.v2 (PMC3924953; doi:10.12688/f1000research.2-139.v2)
Supplement: Genetic algorithm scripts — Script 1: genetic algorithm for the N-Queens problem. Script 2: Genetic algorithm for the Rastrigin function optimization problem. Script 3: Nelder-Mead, Hill Climbing, and Random Search algorithms for the Rastrigin function optimization problem. Script 4: The vector class created to simplify the Nelder-Mead, Hill Climbing, and Random Search algorithms for the Rastrigin function optimization problem. [file f1000research-2-2353-s0003.tgz]

Archive with 4 entries (4 files):
- Script_1.docx
- Script_2.docx
- Script_3.docx
- Script_4.docx
